# Supplementary material for: Persistent four-coordinate iron-centered radical stabilized by π-donation
Source: Chem Sci. 2015 Sep 25;7(1):191–8. doi: 10.1039/c5sc02601f (PMC5515065; doi:10.1039/c5sc02601f)
Supplement: Supplementary file 2 [file SC-007-C5SC02601F-s002.cif]

# Electronic Supplementary Material (ESI) for Chemical Science.
# This journal is © The Royal Society of Chemistry 2015

####################################################################### 
# 
# This file contains crystal structure data downloaded from the 
# Cambridge Structural Database (CSD) hosted by the Cambridge 
# Crystallographic Data Centre (CCDC).
# 
# Full information about CCDC data access policies and citation 
# guidelines are available at http://www.ccdc.cam.ac.uk/access/V1 
# 
# Audit and citation data items may have been added by the CCDC. 
# Please retain this information to preserve the provenance of 
# this file and to allow appropriate attribution of the data. 
# 
#######################################################################

data_[(Prad)Fe(CO)3]2
_database_code_depnum_ccdc_archive 'CCDC 1057111'
_audit_update_record             
;
2015-03-31 deposited with the CCDC.
2015-09-25 downloaded from the CCDC.
;

#==============================================================================
# CHEMICAL DATA

_chemical_formula_sum            'C38 H80 Fe2 O6 P2 Si8'
_chemical_formula_moiety         'C38 H80 Fe2 O6 P2 Si8'
_chemical_formula_weight         1031.37
_chemical_melting_point          ?

#==============================================================================
# CRYSTAL DATA
_space_group_crystal_system      monoclinic
_space_group_name_H-M_alt        'P 1 21/c 1'
_space_group_name_Hall           '-P 2ybc'
_space_group_IT_number           14
loop_
_symmetry_equiv_pos_site_id
_space_group_symop_operation_xyz
1 +X,+Y,+Z
2 -X,1/2+Y,1/2-Z
3 -X,-Y,-Z
4 +X,1/2-Y,1/2+Z
#------------------------------------------------------------------------------
_cell_length_a                   15.6926(12)
_cell_length_b                   17.5019(12)
_cell_length_c                   21.2042(17)
_cell_angle_alpha                90.0000
_cell_angle_beta                 110.6328(14)
_cell_angle_gamma                90.0000
_cell_volume                     5450.2(7)
_cell_formula_units_Z            4
_cell_measurement_reflns_used    14200
_cell_measurement_theta_min      1.55
_cell_measurement_theta_max      30.60
_cell_measurement_temperature    123
#------------------------------------------------------------------------------
_exptl_crystal_description       platelet
_exptl_crystal_colour            red
_exptl_crystal_size_max          0.050
_exptl_crystal_size_mid          0.020
_exptl_crystal_size_min          0.020
_exptl_crystal_density_diffrn    1.257
_exptl_crystal_density_meas      ?
_exptl_crystal_density_method    'not measured'
_exptl_crystal_F_000             2200.00
_exptl_absorpt_coefficient_mu    0.804
_exptl_absorpt_correction_type   none

#==============================================================================
# EXPERIMENTAL DATA

_diffrn_ambient_temperature      123
_diffrn_radiation_type           'Mo K\a'
_diffrn_radiation_wavelength     0.71075
_diffrn_measurement_device_type  'Rigaku Saturn724'
_diffrn_measurement_method       \w
_diffrn_detector_area_resol_mean 14.222
_diffrn_reflns_number            52592
_diffrn_reflns_av_R_equivalents  0.1118
_diffrn_reflns_theta_max         27.490
_diffrn_reflns_theta_min         3.008
_diffrn_reflns_theta_full        27.490
_diffrn_measured_fraction_theta_max 0.991
_diffrn_measured_fraction_theta_full 0.991
_diffrn_reflns_Laue_measured_fraction_max 0.000
_diffrn_reflns_Laue_measured_fraction_full 0.000
_diffrn_reflns_point_group_measured_fraction_max 0.000
_diffrn_reflns_point_group_measured_fraction_full 0.000
_diffrn_reflns_limit_h_min       -18
_diffrn_reflns_limit_h_max       20
_diffrn_reflns_limit_k_min       -22
_diffrn_reflns_limit_k_max       22
_diffrn_reflns_limit_l_min       -23
_diffrn_reflns_limit_l_max       27
_diffrn_standards_number         0
_diffrn_standards_interval_count .
_diffrn_standards_decay_%        ?

#==============================================================================
# REFINEMENT DATA

_refine_special_details          
;
    Refinement was performed using all reflections. The weighted 
    R-factor (wR) and goodness of fit (S) are based on F^2^.
    R-factor (gt) are based on F. The threshold expression of
    F^2^ > 2.0 sigma(F^2^) is used only for calculating R-factor (gt).
;
_reflns_number_total             12402
_reflns_number_gt                10576
_reflns_threshold_expression     F^2^>2.0\s(F^2^)
_refine_ls_structure_factor_coef Fsqd
_refine_ls_R_factor_all          0.0829
_refine_ls_R_factor_gt           0.0716
_refine_ls_wR_factor_ref         0.1846
_refine_ls_wR_factor_gt          0.1764
_refine_ls_number_restraints     0
_refine_ls_hydrogen_treatment    constr
_refine_ls_number_reflns         12402
_refine_ls_number_parameters     505
_refine_ls_goodness_of_fit_ref   1.092
_refine_ls_weighting_scheme      calc
_refine_ls_weighting_details     
'w = 1/[\s^2^(Fo^2^)+(0.0722P)^2^+10.6473P] where P=(Fo^2^+2Fc^2^)/3'
_atom_sites_solution_hydrogens   geom
_atom_sites_solution_primary     direct
_atom_sites_solution_secondary   difmap
_refine_ls_shift/su_max          0.001
_refine_diff_density_max         1.20
_refine_diff_density_min         -0.81
_refine_ls_extinction_method     none
_refine_ls_extinction_coef       ?

loop_
_atom_type_symbol
_atom_type_description
_atom_type_scat_dispersion_real
_atom_type_scat_dispersion_imag
_atom_type_scat_source
C C 0.0033 0.0016
;
International Tables for Crystallography
(Vol. C, Tables 4.2.6.8 and 6.1.1.4)
;
H H 0.0000 0.0000
;
International Tables for Crystallography
(Vol. C, Table 6.1.1.4)
;
O O 0.0106 0.0060
;
International Tables for Crystallography
(Vol. C, Tables 4.2.6.8 and 6.1.1.4)
;
Fe Fe 0.3463 0.8444
;
International Tables for Crystallography
(Vol. C, Tables 4.2.6.8 and 6.1.1.4)
;
P P 0.1023 0.0942
;
International Tables for Crystallography
(Vol. C, Tables 4.2.6.8 and 6.1.1.4)
;
Si Si 0.0817 0.0704
;
International Tables for Crystallography
(Vol. C, Tables 4.2.6.8 and 6.1.1.4)
;

#==============================================================================
# ATOMIC COORDINATES AND THERMAL PARAMETERS

loop_
_atom_site_label
_atom_site_type_symbol
_atom_site_fract_x
_atom_site_fract_y
_atom_site_fract_z
_atom_site_U_iso_or_equiv
_atom_site_adp_type
_atom_site_occupancy
_atom_site_site_symmetry_multiplicity
_atom_site_calc_flag
_atom_site_refinement_flags
_atom_site_disorder_assembly
_atom_site_disorder_group
Fe1 Fe 0.63753(4) 0.00563(3) 0.74022(3) 0.02745(14) Uani 1 4 d . . .
Fe2 Fe 0.70293(4) 0.09218(3) 0.65975(3) 0.02983(14) Uani 1 4 d . . .
P1 P 0.61672(6) 0.00639(5) 0.83246(4) 0.02285(19) Uani 1 4 d . . .
P2 P 0.82505(6) 0.08855(5) 0.63974(5) 0.0273(2) Uani 1 4 d . . .
Si1 Si 0.68699(8) -0.15121(6) 0.90833(6) 0.0390(3) Uani 1 4 d . . .
Si2 Si 0.80445(7) -0.00180(6) 0.95545(5) 0.0287(2) Uani 1 4 d . . .
Si3 Si 0.39861(7) 0.00480(7) 0.78925(6) 0.0347(2) Uani 1 4 d . . .
Si4 Si 0.51607(8) 0.14115(6) 0.87359(6) 0.0372(3) Uani 1 4 d . . .
Si5 Si 0.91258(8) 0.25357(6) 0.68062(6) 0.0372(3) Uani 1 4 d . . .
Si6 Si 1.01251(7) 0.10723(6) 0.75867(6) 0.0319(2) Uani 1 4 d . . .
Si7 Si 0.78921(9) 0.09290(7) 0.48235(6) 0.0378(3) Uani 1 4 d . . .
Si8 Si 0.82148(8) -0.06597(6) 0.55925(6) 0.0329(2) Uani 1 4 d . . .
O1 O 0.4778(2) 0.0917(2) 0.65338(16) 0.0503(8) Uani 1 4 d . . .
O2 O 0.5748(2) -0.13849(18) 0.67055(18) 0.0534(8) Uani 1 4 d . . .
O3 O 0.8298(2) -0.04213(18) 0.78622(15) 0.0426(7) Uani 1 4 d . . .
O4 O 0.5927(2) -0.0219(2) 0.56309(16) 0.0507(8) Uani 1 4 d . . .
O5 O 0.5784(2) 0.2070(2) 0.5779(2) 0.0632(11) Uani 1 4 d . . .
O6 O 0.7448(2) 0.19350(17) 0.77764(17) 0.0450(7) Uani 1 4 d . . .
C1 C 0.6822(2) -0.0411(2) 0.91341(18) 0.0262(7) Uani 1 4 d . . .
C2 C 0.6277(3) -0.0221(3) 0.9604(2) 0.0397(9) Uani 1 4 d . . .
C3 C 0.5273(3) -0.0132(3) 0.9190(2) 0.0388(9) Uani 1 4 d . . .
C4 C 0.5155(2) 0.0331(2) 0.85400(18) 0.0273(7) Uani 1 4 d . . .
C5 C 0.5747(4) -0.1980(3) 0.8922(4) 0.0751(19) Uani 1 4 d . . .
C6 C 0.7594(4) -0.1872(3) 0.9946(3) 0.0544(12) Uani 1 4 d . . .
C7 C 0.7306(4) -0.1901(3) 0.8438(3) 0.0575(13) Uani 1 4 d . . .
C8 C 0.8317(3) 0.0043(3) 1.0487(2) 0.0426(10) Uani 1 4 d . . .
C9 C 0.8975(3) -0.0616(3) 0.9446(3) 0.0447(10) Uani 1 4 d . . .
C10 C 0.8164(3) 0.0966(2) 0.9267(2) 0.0442(10) Uani 1 4 d . . .
C11 C 0.4048(3) -0.0822(3) 0.7410(3) 0.0501(11) Uani 1 4 d . . .
C12 C 0.3372(3) 0.0810(3) 0.7281(3) 0.0543(12) Uani 1 4 d . . .
C13 C 0.3218(3) -0.0195(3) 0.8377(3) 0.0551(13) Uani 1 4 d . . .
C14 C 0.4087(3) 0.1700(3) 0.8855(3) 0.0515(12) Uani 1 4 d . . .
C15 C 0.6026(4) 0.1664(4) 0.9577(3) 0.081(2) Uani 1 4 d . . .
C16 C 0.5371(4) 0.2006(3) 0.8084(3) 0.0621(16) Uani 1 4 d . . .
C17 C 0.5410(3) 0.0600(2) 0.6888(2) 0.0357(8) Uani 1 4 d . . .
C18 C 0.5997(3) -0.0814(2) 0.6968(2) 0.0376(9) Uani 1 4 d . . .
C19 C 0.7554(3) -0.0210(2) 0.76866(19) 0.0323(8) Uani 1 4 d . . .
C20 C 0.9321(3) 0.1446(2) 0.6735(2) 0.0308(8) Uani 1 4 d . . .
C21 C 0.9810(3) 0.1307(2) 0.6214(2) 0.0336(8) Uani 1 4 d . . .
C22 C 0.9520(3) 0.0534(2) 0.5868(2) 0.0334(8) Uani 1 4 d . . .
C23 C 0.8479(3) 0.0432(2) 0.56804(19) 0.0304(8) Uani 1 4 d . . .
C24 C 0.9983(4) 0.3055(3) 0.6535(3) 0.0530(12) Uani 1 4 d . . .
C25 C 0.9271(4) 0.2894(3) 0.7671(3) 0.0492(11) Uani 1 4 d . . .
C26 C 0.7972(3) 0.2878(3) 0.6263(3) 0.0537(12) Uani 1 4 d . . .
C27 C 1.1214(3) 0.1638(3) 0.7852(3) 0.0470(11) Uani 1 4 d . . .
C28 C 0.9650(3) 0.1110(3) 0.8276(2) 0.0425(10) Uani 1 4 d . . .
C29 C 1.0467(3) 0.0060(2) 0.7529(2) 0.0422(10) Uani 1 4 d . . .
C30 C 0.8352(4) 0.1895(3) 0.4748(3) 0.0575(13) Uani 1 4 d . . .
C31 C 0.8175(4) 0.0373(3) 0.4164(2) 0.0473(11) Uani 1 4 d . . .
C32 C 0.6632(3) 0.1049(3) 0.4590(3) 0.0537(13) Uani 1 4 d . . .
C33 C 0.8191(3) -0.1112(2) 0.6380(2) 0.0393(9) Uani 1 4 d . . .
C34 C 0.7135(3) -0.0939(3) 0.4897(2) 0.0447(10) Uani 1 4 d . . .
C35 C 0.9165(3) -0.1150(3) 0.5399(3) 0.0475(11) Uani 1 4 d . . .
C36 C 0.6392(3) 0.0202(3) 0.6017(2) 0.0397(9) Uani 1 4 d . . .
C37 C 0.6261(3) 0.1618(3) 0.6113(3) 0.0457(10) Uani 1 4 d . . .
C38 C 0.7317(3) 0.1508(2) 0.7335(2) 0.0363(9) Uani 1 4 d . . .
H2A H 0.63597 -0.06364 0.99376 0.0476 Uiso 1 4 calc R . .
H2B H 0.65117 0.02582 0.98527 0.0476 Uiso 1 4 calc R . .
H3A H 0.49623 0.01357 0.94595 0.0465 Uiso 1 4 calc R . .
H3B H 0.49904 -0.06424 0.90681 0.0465 Uiso 1 4 calc R . .
H5A H 0.58306 -0.25349 0.89673 0.0901 Uiso 1 4 calc R . .
H5B H 0.53381 -0.18572 0.84643 0.0901 Uiso 1 4 calc R . .
H5C H 0.54827 -0.17945 0.92482 0.0901 Uiso 1 4 calc R . .
H6A H 0.76286 -0.24309 0.99373 0.0653 Uiso 1 4 calc R . .
H6B H 0.73211 -0.17155 1.02761 0.0653 Uiso 1 4 calc R . .
H6C H 0.8208 -0.16568 1.00715 0.0653 Uiso 1 4 calc R . .
H7A H 0.68779 -0.17777 0.79874 0.0690 Uiso 1 4 calc R . .
H7B H 0.737 -0.24569 0.84888 0.0690 Uiso 1 4 calc R . .
H7C H 0.79007 -0.16733 0.84999 0.0690 Uiso 1 4 calc R . .
H8A H 0.78896 0.03934 1.05812 0.0511 Uiso 1 4 calc R . .
H8B H 0.89398 0.02325 1.07035 0.0511 Uiso 1 4 calc R . .
H8C H 0.82635 -0.04653 1.06633 0.0511 Uiso 1 4 calc R . .
H9A H 0.95676 -0.04006 0.97161 0.0536 Uiso 1 4 calc R . .
H9B H 0.89134 -0.06216 0.89701 0.0536 Uiso 1 4 calc R . .
H9C H 0.89292 -0.11395 0.95961 0.0536 Uiso 1 4 calc R . .
H10A H 0.80314 0.09635 0.87791 0.0531 Uiso 1 4 calc R . .
H10B H 0.87875 0.11472 0.94982 0.0531 Uiso 1 4 calc R . .
H10C H 0.77357 0.1307 0.93708 0.0531 Uiso 1 4 calc R . .
H11A H 0.34312 -0.10105 0.71659 0.0601 Uiso 1 4 calc R . .
H11B H 0.43981 -0.12173 0.77214 0.0601 Uiso 1 4 calc R . .
H11C H 0.43475 -0.06981 0.70879 0.0601 Uiso 1 4 calc R . .
H12A H 0.27571 0.06324 0.70162 0.0651 Uiso 1 4 calc R . .
H12B H 0.37049 0.09221 0.69779 0.0651 Uiso 1 4 calc R . .
H12C H 0.33322 0.12736 0.75279 0.0651 Uiso 1 4 calc R . .
H13A H 0.25983 -0.02848 0.80603 0.0661 Uiso 1 4 calc R . .
H13B H 0.32132 0.02302 0.86763 0.0661 Uiso 1 4 calc R . .
H13C H 0.3443 -0.06568 0.86453 0.0661 Uiso 1 4 calc R . .
H14A H 0.40083 0.13975 0.92198 0.0617 Uiso 1 4 calc R . .
H14B H 0.35709 0.16097 0.84371 0.0617 Uiso 1 4 calc R . .
H14C H 0.41161 0.22433 0.89711 0.0617 Uiso 1 4 calc R . .
H15A H 0.59634 0.22047 0.96725 0.0974 Uiso 1 4 calc R . .
H15B H 0.66387 0.15713 0.95702 0.0974 Uiso 1 4 calc R . .
H15C H 0.59282 0.13484 0.99268 0.0974 Uiso 1 4 calc R . .
H16A H 0.49062 0.18972 0.76437 0.0745 Uiso 1 4 calc R . .
H16B H 0.59748 0.18884 0.807 0.0745 Uiso 1 4 calc R . .
H16C H 0.5344 0.25475 0.81932 0.0745 Uiso 1 4 calc R . .
H21A H 0.96478 0.17199 0.58725 0.0403 Uiso 1 4 calc R . .
H21B H 1.04788 0.13154 0.64491 0.0403 Uiso 1 4 calc R . .
H22A H 0.98466 0.01179 0.6174 0.0401 Uiso 1 4 calc R . .
H22B H 0.96784 0.05085 0.54557 0.0401 Uiso 1 4 calc R . .
H24A H 0.99248 0.36059 0.65902 0.0636 Uiso 1 4 calc R . .
H24B H 0.98764 0.29402 0.60613 0.0636 Uiso 1 4 calc R . .
H24C H 1.05979 0.28891 0.68134 0.0636 Uiso 1 4 calc R . .
H25A H 0.87593 0.27205 0.77962 0.0590 Uiso 1 4 calc R . .
H25B H 0.92893 0.34539 0.76729 0.0590 Uiso 1 4 calc R . .
H25C H 0.98418 0.26957 0.79944 0.0590 Uiso 1 4 calc R . .
H26A H 0.75487 0.28224 0.65068 0.0645 Uiso 1 4 calc R . .
H26B H 0.77556 0.25736 0.58488 0.0645 Uiso 1 4 calc R . .
H26C H 0.8008 0.34165 0.61491 0.0645 Uiso 1 4 calc R . .
H27A H 1.15043 0.15791 0.75149 0.0564 Uiso 1 4 calc R . .
H27B H 1.16255 0.14499 0.82889 0.0564 Uiso 1 4 calc R . .
H27C H 1.10792 0.21786 0.7892 0.0564 Uiso 1 4 calc R . .
H28A H 1.01151 0.0944 0.86993 0.0510 Uiso 1 4 calc R . .
H28B H 0.91204 0.07712 0.81667 0.0510 Uiso 1 4 calc R . .
H28C H 0.94646 0.16347 0.83256 0.0510 Uiso 1 4 calc R . .
H29A H 1.08839 -0.01087 0.79709 0.0506 Uiso 1 4 calc R . .
H29B H 1.07723 0.00228 0.71989 0.0506 Uiso 1 4 calc R . .
H29C H 0.99243 -0.0266 0.73874 0.0506 Uiso 1 4 calc R . .
H30A H 0.82149 0.22492 0.50575 0.0690 Uiso 1 4 calc R . .
H30B H 0.80696 0.208 0.42848 0.0690 Uiso 1 4 calc R . .
H30C H 0.90129 0.18623 0.48631 0.0690 Uiso 1 4 calc R . .
H31A H 0.88372 0.035 0.42852 0.0568 Uiso 1 4 calc R . .
H31B H 0.79031 0.06254 0.37264 0.0568 Uiso 1 4 calc R . .
H31C H 0.79311 -0.01464 0.41379 0.0568 Uiso 1 4 calc R . .
H32A H 0.63713 0.12438 0.41279 0.0645 Uiso 1 4 calc R . .
H32B H 0.65092 0.14108 0.48998 0.0645 Uiso 1 4 calc R . .
H32C H 0.63559 0.05538 0.46191 0.0645 Uiso 1 4 calc R . .
H33A H 0.77012 -0.08842 0.65036 0.0472 Uiso 1 4 calc R . .
H33B H 0.87759 -0.10275 0.67438 0.0472 Uiso 1 4 calc R . .
H33C H 0.80834 -0.16617 0.63071 0.0472 Uiso 1 4 calc R . .
H34A H 0.66105 -0.07546 0.50018 0.0537 Uiso 1 4 calc R . .
H34B H 0.7105 -0.1497 0.48537 0.0537 Uiso 1 4 calc R . .
H34C H 0.71257 -0.07122 0.4472 0.0537 Uiso 1 4 calc R . .
H35A H 0.90371 -0.16983 0.53384 0.0570 Uiso 1 4 calc R . .
H35B H 0.97407 -0.10701 0.57734 0.0570 Uiso 1 4 calc R . .
H35C H 0.92104 -0.09354 0.49852 0.0570 Uiso 1 4 calc R . .


loop_
_atom_site_aniso_label
_atom_site_aniso_U_11
_atom_site_aniso_U_22
_atom_site_aniso_U_33
_atom_site_aniso_U_12
_atom_site_aniso_U_13
_atom_site_aniso_U_23
Fe1 0.0290(3) 0.0258(3) 0.0295(3) -0.00177(19) 0.0127(2) 0.0001(2)
Fe2 0.0304(3) 0.0278(3) 0.0339(3) 0.0025(2) 0.0145(2) 0.0051(2)
P1 0.0231(4) 0.0215(4) 0.0254(4) 0.0008(3) 0.0103(3) 0.0019(3)
P2 0.0291(5) 0.0229(4) 0.0312(5) 0.0015(3) 0.0123(4) 0.0020(4)
Si1 0.0421(6) 0.0233(5) 0.0453(7) -0.0032(4) 0.0077(5) 0.0070(5)
Si2 0.0276(5) 0.0278(5) 0.0302(5) -0.0006(4) 0.0096(4) -0.0028(4)
Si3 0.0247(5) 0.0415(6) 0.0372(6) -0.0018(4) 0.0102(4) 0.0024(5)
Si4 0.0372(6) 0.0302(5) 0.0509(7) 0.0032(4) 0.0241(5) -0.0056(5)
Si5 0.0428(6) 0.0208(5) 0.0526(7) -0.0015(4) 0.0227(5) 0.0022(5)
Si6 0.0304(5) 0.0291(5) 0.0354(6) -0.0033(4) 0.0107(4) -0.0011(4)
Si7 0.0468(7) 0.0367(6) 0.0323(6) 0.0080(5) 0.0168(5) 0.0070(5)
Si8 0.0356(6) 0.0252(5) 0.0376(6) 0.0013(4) 0.0124(5) -0.0008(4)
O1 0.0349(17) 0.073(2) 0.0440(18) 0.0125(15) 0.0154(14) 0.0156(16)
O2 0.064(2) 0.0397(18) 0.060(2) -0.0163(15) 0.0253(18) -0.0153(15)
O3 0.0367(16) 0.0479(18) 0.0461(17) 0.0065(13) 0.0184(13) 0.0083(14)
O4 0.0463(19) 0.064(2) 0.0380(17) -0.0115(16) 0.0106(14) -0.0070(15)
O5 0.055(2) 0.068(2) 0.076(3) 0.0325(18) 0.0345(19) 0.041(2)
O6 0.0549(19) 0.0364(16) 0.0519(19) -0.0043(14) 0.0292(16) -0.0041(14)
C1 0.0281(17) 0.0248(16) 0.0271(17) 0.0012(13) 0.0116(14) 0.0040(13)
C2 0.037(2) 0.058(3) 0.029(2) 0.0092(19) 0.0182(17) 0.0124(18)
C3 0.032(2) 0.054(3) 0.033(2) 0.0093(18) 0.0147(17) 0.0159(18)
C4 0.0250(17) 0.0314(18) 0.0271(17) 0.0038(14) 0.0110(14) 0.0049(14)
C5 0.059(3) 0.044(3) 0.103(5) -0.021(2) 0.005(3) 0.021(3)
C6 0.064(3) 0.032(2) 0.058(3) 0.005(2) 0.009(2) 0.013(2)
C7 0.083(4) 0.025(2) 0.061(3) 0.005(2) 0.022(3) -0.002(2)
C8 0.039(2) 0.049(3) 0.037(2) -0.0026(18) 0.0105(18) -0.0015(19)
C9 0.030(2) 0.051(3) 0.051(3) 0.0044(18) 0.0115(19) -0.008(2)
C10 0.052(3) 0.037(2) 0.049(3) -0.0118(19) 0.023(2) -0.0042(19)
C11 0.040(2) 0.055(3) 0.049(3) -0.006(2) 0.008(2) -0.010(2)
C12 0.042(3) 0.068(3) 0.047(3) 0.009(2) 0.008(2) 0.007(2)
C13 0.037(2) 0.070(3) 0.063(3) -0.013(2) 0.023(2) -0.002(3)
C14 0.057(3) 0.039(2) 0.074(3) 0.014(2) 0.042(3) 0.007(2)
C15 0.072(4) 0.069(4) 0.089(5) 0.018(3) 0.012(3) -0.047(3)
C16 0.091(4) 0.025(2) 0.101(4) 0.002(2) 0.071(4) 0.002(2)
C17 0.035(2) 0.042(2) 0.034(2) -0.0046(17) 0.0154(17) -0.0006(17)
C18 0.036(2) 0.039(2) 0.041(2) -0.0084(17) 0.0180(18) -0.0023(18)
C19 0.041(2) 0.0284(18) 0.0312(19) -0.0005(16) 0.0174(17) 0.0043(15)
C20 0.036(2) 0.0223(17) 0.036(2) -0.0024(14) 0.0151(16) 0.0018(14)
C21 0.035(2) 0.0327(19) 0.037(2) -0.0040(15) 0.0177(17) 0.0010(16)
C22 0.035(2) 0.033(2) 0.036(2) 0.0005(16) 0.0177(17) -0.0006(16)
C23 0.039(2) 0.0265(17) 0.0297(18) -0.0001(15) 0.0167(16) 0.0020(14)
C24 0.060(3) 0.031(2) 0.079(4) -0.007(2) 0.038(3) 0.005(2)
C25 0.063(3) 0.028(2) 0.066(3) -0.0113(19) 0.035(3) -0.013(2)
C26 0.056(3) 0.030(2) 0.077(4) 0.010(2) 0.026(3) 0.014(2)
C27 0.037(2) 0.049(3) 0.054(3) -0.0066(19) 0.014(2) -0.006(2)
C28 0.040(2) 0.048(2) 0.038(2) -0.0031(19) 0.0110(18) 0.0030(19)
C29 0.041(2) 0.037(2) 0.042(2) 0.0039(17) 0.0060(19) 0.0054(18)
C30 0.084(4) 0.045(3) 0.045(3) 0.003(3) 0.025(3) 0.016(2)
C31 0.058(3) 0.055(3) 0.031(2) 0.006(2) 0.018(2) 0.0016(19)
C32 0.051(3) 0.069(3) 0.040(3) 0.022(2) 0.015(2) 0.015(2)
C33 0.045(2) 0.0295(19) 0.044(2) 0.0029(17) 0.0161(19) 0.0031(17)
C34 0.049(3) 0.041(2) 0.040(2) -0.0027(19) 0.011(2) -0.0043(18)
C35 0.048(3) 0.034(2) 0.067(3) 0.0005(19) 0.029(2) -0.001(2)
C36 0.028(2) 0.049(2) 0.041(2) 0.0002(18) 0.0118(17) 0.0034(19)
C37 0.045(2) 0.047(3) 0.053(3) 0.006(2) 0.028(2) 0.012(2)
C38 0.039(2) 0.032(2) 0.046(2) 0.0016(16) 0.0250(19) 0.0077(18)

#==============================================================================
_computing_data_collection       'CrystalClear (Rigaku Inc., 2008)'
_computing_cell_refinement       CrystalClear
_computing_data_reduction        CrystalClear
_computing_structure_solution    'Il Milione (Burla, et al., 2007)'
_computing_structure_refinement  'SHELXL97 (Sheldrick, 2008)'
_computing_publication_material  'CrystalStructure 4.1 (Rigaku, 2014)'
_computing_molecular_graphics    'CrystalStructure 4.1'

#==============================================================================
# MOLECULAR GEOMETRY

_geom_special_details            
;
    ENTER SPECIAL DETAILS OF THE MOLECULAR GEOMETRY
;

loop_
_geom_bond_atom_site_label_1
_geom_bond_atom_site_label_2
_geom_bond_distance
_geom_bond_publ_flag
_geom_bond_site_symmetry_1
_geom_bond_site_symmetry_2
Fe1 Fe2 2.7374(10) yes . .
Fe1 P1 2.0934(12) yes . .
Fe1 C17 1.796(4) yes . .
Fe1 C18 1.771(4) yes . .
Fe1 C19 1.794(4) yes . .
Fe2 P2 2.1047(13) yes . .
Fe2 C36 1.799(4) yes . .
Fe2 C37 1.766(4) yes . .
Fe2 C38 1.790(4) yes . .
P1 C1 1.858(3) yes . .
P1 C4 1.861(4) yes . .
P2 C20 1.857(4) yes . .
P2 C23 1.859(5) yes . .
Si1 C1 1.933(4) yes . .
Si1 C5 1.862(6) yes . .
Si1 C6 1.889(5) yes . .
Si1 C7 1.860(7) yes . .
Si2 C1 1.935(4) yes . .
Si2 C8 1.872(5) yes . .
Si2 C9 1.875(5) yes . .
Si2 C10 1.859(5) yes . .
Si3 C4 1.928(3) yes . .
Si3 C11 1.856(5) yes . .
Si3 C12 1.873(5) yes . .
Si3 C13 1.887(7) yes . .
Si4 C4 1.936(4) yes . .
Si4 C14 1.859(6) yes . .
Si4 C15 1.874(6) yes . .
Si4 C16 1.850(7) yes . .
Si5 C20 1.946(4) yes . .
Si5 C24 1.874(6) yes . .
Si5 C25 1.873(6) yes . .
Si5 C26 1.869(5) yes . .
Si6 C20 1.918(4) yes . .
Si6 C27 1.881(5) yes . .
Si6 C28 1.862(6) yes . .
Si6 C29 1.868(4) yes . .
Si7 C23 1.931(4) yes . .
Si7 C30 1.867(6) yes . .
Si7 C31 1.880(6) yes . .
Si7 C32 1.873(5) yes . .
Si8 C23 1.949(4) yes . .
Si8 C33 1.860(5) yes . .
Si8 C34 1.877(4) yes . .
Si8 C35 1.886(6) yes . .
O1 C17 1.154(5) yes . .
O2 C18 1.143(5) yes . .
O3 C19 1.154(5) yes . .
O4 C36 1.151(5) yes . .
O5 C37 1.147(6) yes . .
O6 C38 1.158(5) yes . .
C1 C2 1.561(7) yes . .
C2 C3 1.518(5) yes . .
C3 C4 1.552(6) yes . .
C20 C21 1.571(7) yes . .
C21 C22 1.531(5) yes . .
C22 C23 1.549(6) yes . .
C2 H2A 0.990 no . .
C2 H2B 0.990 no . .
C3 H3A 0.990 no . .
C3 H3B 0.990 no . .
C5 H5A 0.980 no . .
C5 H5B 0.980 no . .
C5 H5C 0.980 no . .
C6 H6A 0.980 no . .
C6 H6B 0.980 no . .
C6 H6C 0.980 no . .
C7 H7A 0.980 no . .
C7 H7B 0.980 no . .
C7 H7C 0.980 no . .
C8 H8A 0.980 no . .
C8 H8B 0.980 no . .
C8 H8C 0.980 no . .
C9 H9A 0.980 no . .
C9 H9B 0.980 no . .
C9 H9C 0.980 no . .
C10 H10A 0.980 no . .
C10 H10B 0.980 no . .
C10 H10C 0.980 no . .
C11 H11A 0.980 no . .
C11 H11B 0.980 no . .
C11 H11C 0.980 no . .
C12 H12A 0.980 no . .
C12 H12B 0.980 no . .
C12 H12C 0.980 no . .
C13 H13A 0.980 no . .
C13 H13B 0.980 no . .
C13 H13C 0.980 no . .
C14 H14A 0.980 no . .
C14 H14B 0.980 no . .
C14 H14C 0.980 no . .
C15 H15A 0.980 no . .
C15 H15B 0.980 no . .
C15 H15C 0.980 no . .
C16 H16A 0.980 no . .
C16 H16B 0.980 no . .
C16 H16C 0.980 no . .
C21 H21A 0.990 no . .
C21 H21B 0.990 no . .
C22 H22A 0.990 no . .
C22 H22B 0.990 no . .
C24 H24A 0.980 no . .
C24 H24B 0.980 no . .
C24 H24C 0.980 no . .
C25 H25A 0.980 no . .
C25 H25B 0.980 no . .
C25 H25C 0.980 no . .
C26 H26A 0.980 no . .
C26 H26B 0.980 no . .
C26 H26C 0.980 no . .
C27 H27A 0.980 no . .
C27 H27B 0.980 no . .
C27 H27C 0.980 no . .
C28 H28A 0.980 no . .
C28 H28B 0.980 no . .
C28 H28C 0.980 no . .
C29 H29A 0.980 no . .
C29 H29B 0.980 no . .
C29 H29C 0.980 no . .
C30 H30A 0.980 no . .
C30 H30B 0.980 no . .
C30 H30C 0.980 no . .
C31 H31A 0.980 no . .
C31 H31B 0.980 no . .
C31 H31C 0.980 no . .
C32 H32A 0.980 no . .
C32 H32B 0.980 no . .
C32 H32C 0.980 no . .
C33 H33A 0.980 no . .
C33 H33B 0.980 no . .
C33 H33C 0.980 no . .
C34 H34A 0.980 no . .
C34 H34B 0.980 no . .
C34 H34C 0.980 no . .
C35 H35A 0.980 no . .
C35 H35B 0.980 no . .
C35 H35C 0.980 no . .

loop_
_geom_angle_atom_site_label_1
_geom_angle_atom_site_label_2
_geom_angle_atom_site_label_3
_geom_angle
_geom_angle_publ_flag
_geom_angle_site_symmetry_1
_geom_angle_site_symmetry_2
_geom_angle_site_symmetry_3
Fe2 Fe1 P1 142.66(4) yes . . .
Fe2 Fe1 C17 75.51(16) yes . . .
Fe2 Fe1 C18 106.41(17) yes . . .
Fe2 Fe1 C19 77.57(14) yes . . .
P1 Fe1 C17 100.83(16) yes . . .
P1 Fe1 C18 110.93(17) yes . . .
P1 Fe1 C19 99.76(14) yes . . .
C17 Fe1 C18 94.81(18) yes . . .
C17 Fe1 C19 153.0(2) yes . . .
C18 Fe1 C19 93.89(18) yes . . .
Fe1 Fe2 P2 132.61(4) yes . . .
Fe1 Fe2 C36 78.40(16) yes . . .
Fe1 Fe2 C37 114.53(19) yes . . .
Fe1 Fe2 C38 78.87(15) yes . . .
P2 Fe2 C36 99.60(16) yes . . .
P2 Fe2 C37 112.76(19) yes . . .
P2 Fe2 C38 103.10(15) yes . . .
C36 Fe2 C37 89.1(2) yes . . .
C36 Fe2 C38 155.2(2) yes . . .
C37 Fe2 C38 91.3(2) yes . . .
Fe1 P1 C1 130.01(14) yes . . .
Fe1 P1 C4 131.20(11) yes . . .
C1 P1 C4 97.32(18) yes . . .
Fe2 P2 C20 132.13(15) yes . . .
Fe2 P2 C23 129.04(12) yes . . .
C20 P2 C23 97.55(19) yes . . .
C1 Si1 C5 113.3(2) yes . . .
C1 Si1 C6 107.49(18) yes . . .
C1 Si1 C7 115.9(2) yes . . .
C5 Si1 C6 103.8(3) yes . . .
C5 Si1 C7 105.8(3) yes . . .
C6 Si1 C7 109.7(2) yes . . .
C1 Si2 C8 109.1(2) yes . . .
C1 Si2 C9 115.68(18) yes . . .
C1 Si2 C10 112.13(18) yes . . .
C8 Si2 C9 105.3(2) yes . . .
C8 Si2 C10 106.4(2) yes . . .
C9 Si2 C10 107.7(2) yes . . .
C4 Si3 C11 112.43(19) yes . . .
C4 Si3 C12 116.0(2) yes . . .
C4 Si3 C13 107.5(2) yes . . .
C11 Si3 C12 108.4(2) yes . . .
C11 Si3 C13 106.4(3) yes . . .
C12 Si3 C13 105.4(3) yes . . .
C4 Si4 C14 111.0(2) yes . . .
C4 Si4 C15 112.4(2) yes . . .
C4 Si4 C16 112.2(2) yes . . .
C14 Si4 C15 101.2(3) yes . . .
C14 Si4 C16 111.0(3) yes . . .
C15 Si4 C16 108.5(3) yes . . .
C20 Si5 C24 107.6(2) yes . . .
C20 Si5 C25 115.86(19) yes . . .
C20 Si5 C26 114.24(18) yes . . .
C24 Si5 C25 106.5(2) yes . . .
C24 Si5 C26 107.5(2) yes . . .
C25 Si5 C26 104.7(3) yes . . .
C20 Si6 C27 109.3(2) yes . . .
C20 Si6 C28 114.5(2) yes . . .
C20 Si6 C29 111.75(18) yes . . .
C27 Si6 C28 108.6(2) yes . . .
C27 Si6 C29 105.5(2) yes . . .
C28 Si6 C29 106.8(2) yes . . .
C23 Si7 C30 114.71(19) yes . . .
C23 Si7 C31 107.9(2) yes . . .
C23 Si7 C32 114.1(2) yes . . .
C30 Si7 C31 101.9(3) yes . . .
C30 Si7 C32 106.3(3) yes . . .
C31 Si7 C32 111.4(2) yes . . .
C23 Si8 C33 113.70(19) yes . . .
C23 Si8 C34 115.68(18) yes . . .
C23 Si8 C35 107.9(2) yes . . .
C33 Si8 C34 107.2(2) yes . . .
C33 Si8 C35 105.6(2) yes . . .
C34 Si8 C35 105.9(2) yes . . .
P1 C1 Si1 114.49(18) yes . . .
P1 C1 Si2 113.7(2) yes . . .
P1 C1 C2 104.2(2) yes . . .
Si1 C1 Si2 109.17(17) yes . . .
Si1 C1 C2 106.8(3) yes . . .
Si2 C1 C2 107.9(2) yes . . .
C1 C2 C3 110.0(3) yes . . .
C2 C3 C4 110.0(4) yes . . .
P1 C4 Si3 116.2(2) yes . . .
P1 C4 Si4 111.0(2) yes . . .
P1 C4 C3 104.0(3) yes . . .
Si3 C4 Si4 109.57(17) yes . . .
Si3 C4 C3 106.5(3) yes . . .
Si4 C4 C3 109.2(3) yes . . .
Fe1 C17 O1 176.3(4) yes . . .
Fe1 C18 O2 177.8(5) yes . . .
Fe1 C19 O3 176.4(3) yes . . .
P2 C20 Si5 113.7(2) yes . . .
P2 C20 Si6 112.9(2) yes . . .
P2 C20 C21 104.4(2) yes . . .
Si5 C20 Si6 109.26(18) yes . . .
Si5 C20 C21 109.6(3) yes . . .
Si6 C20 C21 106.7(2) yes . . .
C20 C21 C22 109.7(3) yes . . .
C21 C22 C23 109.5(3) yes . . .
P2 C23 Si7 114.3(2) yes . . .
P2 C23 Si8 113.6(2) yes . . .
P2 C23 C22 103.3(2) yes . . .
Si7 C23 Si8 109.68(17) yes . . .
Si7 C23 C22 107.4(3) yes . . .
Si8 C23 C22 107.9(3) yes . . .
Fe2 C36 O4 174.5(4) yes . . .
Fe2 C37 O5 176.9(5) yes . . .
Fe2 C38 O6 173.9(3) yes . . .
C1 C2 H2A 109.651 no . . .
C1 C2 H2B 109.649 no . . .
C3 C2 H2A 109.646 no . . .
C3 C2 H2B 109.653 no . . .
H2A C2 H2B 108.166 no . . .
C2 C3 H3A 109.661 no . . .
C2 C3 H3B 109.663 no . . .
C4 C3 H3A 109.664 no . . .
C4 C3 H3B 109.657 no . . .
H3A C3 H3B 108.165 no . . .
Si1 C5 H5A 109.469 no . . .
Si1 C5 H5B 109.476 no . . .
Si1 C5 H5C 109.462 no . . .
H5A C5 H5B 109.475 no . . .
H5A C5 H5C 109.477 no . . .
H5B C5 H5C 109.468 no . . .
Si1 C6 H6A 109.474 no . . .
Si1 C6 H6B 109.473 no . . .
Si1 C6 H6C 109.476 no . . .
H6A C6 H6B 109.465 no . . .
H6A C6 H6C 109.462 no . . .
H6B C6 H6C 109.478 no . . .
Si1 C7 H7A 109.473 no . . .
Si1 C7 H7B 109.461 no . . .
Si1 C7 H7C 109.464 no . . .
H7A C7 H7B 109.481 no . . .
H7A C7 H7C 109.482 no . . .
H7B C7 H7C 109.467 no . . .
Si2 C8 H8A 109.474 no . . .
Si2 C8 H8B 109.470 no . . .
Si2 C8 H8C 109.467 no . . .
H8A C8 H8B 109.470 no . . .
H8A C8 H8C 109.471 no . . .
H8B C8 H8C 109.476 no . . .
Si2 C9 H9A 109.472 no . . .
Si2 C9 H9B 109.472 no . . .
Si2 C9 H9C 109.473 no . . .
H9A C9 H9B 109.477 no . . .
H9A C9 H9C 109.472 no . . .
H9B C9 H9C 109.462 no . . .
Si2 C10 H10A 109.468 no . . .
Si2 C10 H10B 109.464 no . . .
Si2 C10 H10C 109.470 no . . .
H10A C10 H10B 109.479 no . . .
H10A C10 H10C 109.473 no . . .
H10B C10 H10C 109.473 no . . .
Si3 C11 H11A 109.467 no . . .
Si3 C11 H11B 109.474 no . . .
Si3 C11 H11C 109.469 no . . .
H11A C11 H11B 109.479 no . . .
H11A C11 H11C 109.473 no . . .
H11B C11 H11C 109.465 no . . .
Si3 C12 H12A 109.463 no . . .
Si3 C12 H12B 109.473 no . . .
Si3 C12 H12C 109.469 no . . .
H12A C12 H12B 109.466 no . . .
H12A C12 H12C 109.469 no . . .
H12B C12 H12C 109.487 no . . .
Si3 C13 H13A 109.468 no . . .
Si3 C13 H13B 109.471 no . . .
Si3 C13 H13C 109.469 no . . .
H13A C13 H13B 109.473 no . . .
H13A C13 H13C 109.477 no . . .
H13B C13 H13C 109.469 no . . .
Si4 C14 H14A 109.471 no . . .
Si4 C14 H14B 109.470 no . . .
Si4 C14 H14C 109.472 no . . .
H14A C14 H14B 109.459 no . . .
H14A C14 H14C 109.481 no . . .
H14B C14 H14C 109.475 no . . .
Si4 C15 H15A 109.468 no . . .
Si4 C15 H15B 109.469 no . . .
Si4 C15 H15C 109.479 no . . .
H15A C15 H15B 109.471 no . . .
H15A C15 H15C 109.470 no . . .
H15B C15 H15C 109.469 no . . .
Si4 C16 H16A 109.473 no . . .
Si4 C16 H16B 109.476 no . . .
Si4 C16 H16C 109.476 no . . .
H16A C16 H16B 109.460 no . . .
H16A C16 H16C 109.466 no . . .
H16B C16 H16C 109.477 no . . .
C20 C21 H21A 109.734 no . . .
C20 C21 H21B 109.734 no . . .
C22 C21 H21A 109.743 no . . .
C22 C21 H21B 109.736 no . . .
H21A C21 H21B 108.209 no . . .
C21 C22 H22A 109.767 no . . .
C21 C22 H22B 109.756 no . . .
C23 C22 H22A 109.779 no . . .
C23 C22 H22B 109.765 no . . .
H22A C22 H22B 108.221 no . . .
Si5 C24 H24A 109.472 no . . .
Si5 C24 H24B 109.472 no . . .
Si5 C24 H24C 109.469 no . . .
H24A C24 H24B 109.470 no . . .
H24A C24 H24C 109.477 no . . .
H24B C24 H24C 109.468 no . . .
Si5 C25 H25A 109.462 no . . .
Si5 C25 H25B 109.468 no . . .
Si5 C25 H25C 109.469 no . . .
H25A C25 H25B 109.479 no . . .
H25A C25 H25C 109.480 no . . .
H25B C25 H25C 109.470 no . . .
Si5 C26 H26A 109.475 no . . .
Si5 C26 H26B 109.474 no . . .
Si5 C26 H26C 109.467 no . . .
H26A C26 H26B 109.470 no . . .
H26A C26 H26C 109.478 no . . .
H26B C26 H26C 109.463 no . . .
Si6 C27 H27A 109.472 no . . .
Si6 C27 H27B 109.466 no . . .
Si6 C27 H27C 109.469 no . . .
H27A C27 H27B 109.467 no . . .
H27A C27 H27C 109.484 no . . .
H27B C27 H27C 109.470 no . . .
Si6 C28 H28A 109.465 no . . .
Si6 C28 H28B 109.474 no . . .
Si6 C28 H28C 109.468 no . . .
H28A C28 H28B 109.473 no . . .
H28A C28 H28C 109.470 no . . .
H28B C28 H28C 109.476 no . . .
Si6 C29 H29A 109.469 no . . .
Si6 C29 H29B 109.478 no . . .
Si6 C29 H29C 109.468 no . . .
H29A C29 H29B 109.482 no . . .
H29A C29 H29C 109.460 no . . .
H29B C29 H29C 109.470 no . . .
Si7 C30 H30A 109.473 no . . .
Si7 C30 H30B 109.472 no . . .
Si7 C30 H30C 109.477 no . . .
H30A C30 H30B 109.470 no . . .
H30A C30 H30C 109.464 no . . .
H30B C30 H30C 109.471 no . . .
Si7 C31 H31A 109.476 no . . .
Si7 C31 H31B 109.480 no . . .
Si7 C31 H31C 109.472 no . . .
H31A C31 H31B 109.467 no . . .
H31A C31 H31C 109.470 no . . .
H31B C31 H31C 109.462 no . . .
Si7 C32 H32A 109.466 no . . .
Si7 C32 H32B 109.473 no . . .
Si7 C32 H32C 109.476 no . . .
H32A C32 H32B 109.475 no . . .
H32A C32 H32C 109.476 no . . .
H32B C32 H32C 109.461 no . . .
Si8 C33 H33A 109.474 no . . .
Si8 C33 H33B 109.482 no . . .
Si8 C33 H33C 109.480 no . . .
H33A C33 H33B 109.464 no . . .
H33A C33 H33C 109.467 no . . .
H33B C33 H33C 109.461 no . . .
Si8 C34 H34A 109.475 no . . .
Si8 C34 H34B 109.474 no . . .
Si8 C34 H34C 109.477 no . . .
H34A C34 H34B 109.465 no . . .
H34A C34 H34C 109.464 no . . .
H34B C34 H34C 109.471 no . . .
Si8 C35 H35A 109.478 no . . .
Si8 C35 H35B 109.479 no . . .
Si8 C35 H35C 109.477 no . . .
H35A C35 H35B 109.467 no . . .
H35A C35 H35C 109.461 no . . .
H35B C35 H35C 109.465 no . . .

loop_
_geom_torsion_atom_site_label_1
_geom_torsion_atom_site_label_2
_geom_torsion_atom_site_label_3
_geom_torsion_atom_site_label_4
_geom_torsion
_geom_torsion_publ_flag
_geom_torsion_site_symmetry_1
_geom_torsion_site_symmetry_2
_geom_torsion_site_symmetry_3
_geom_torsion_site_symmetry_4
Fe2 Fe1 P1 C1 -103.17(7) no . . . .
Fe2 Fe1 P1 C4 93.84(8) no . . . .
P1 Fe1 Fe2 P2 103.37(6) no . . . .
P1 Fe1 Fe2 C36 -164.20(6) no . . . .
P1 Fe1 Fe2 C37 -80.58(6) no . . . .
P1 Fe1 Fe2 C38 5.74(6) no . . . .
C17 Fe1 Fe2 P2 -167.71(14) no . . . .
C17 Fe1 Fe2 C36 -75.28(14) no . . . .
C17 Fe1 Fe2 C37 8.34(14) no . . . .
C17 Fe1 Fe2 C38 94.66(14) no . . . .
C18 Fe1 Fe2 P2 -76.90(14) no . . . .
C18 Fe1 Fe2 C36 15.54(14) no . . . .
C18 Fe1 Fe2 C37 99.15(14) no . . . .
C18 Fe1 Fe2 C38 -174.53(14) no . . . .
C19 Fe1 Fe2 P2 13.53(13) no . . . .
C19 Fe1 Fe2 C36 105.96(13) no . . . .
C19 Fe1 Fe2 C37 -170.42(13) no . . . .
C19 Fe1 Fe2 C38 -84.10(13) no . . . .
C17 Fe1 P1 C1 176.58(14) no . . . .
C17 Fe1 P1 C4 13.59(15) no . . . .
C18 Fe1 P1 C1 77.11(15) no . . . .
C18 Fe1 P1 C4 -85.88(15) no . . . .
C19 Fe1 P1 C1 -20.91(14) no . . . .
C19 Fe1 P1 C4 176.10(14) no . . . .
Fe1 Fe2 P2 C20 -98.96(7) no . . . .
Fe1 Fe2 P2 C23 97.01(7) no . . . .
C36 Fe2 P2 C20 178.02(15) no . . . .
C36 Fe2 P2 C23 13.99(16) no . . . .
C37 Fe2 P2 C20 84.93(18) no . . . .
C37 Fe2 P2 C23 -79.09(18) no . . . .
C38 Fe2 P2 C20 -12.14(15) no . . . .
C38 Fe2 P2 C23 -176.16(14) no . . . .
Fe1 P1 C1 Si1 -60.1(3) no . . . .
Fe1 P1 C1 Si2 66.3(2) no . . . .
Fe1 P1 C1 C2 -176.46(8) no . . . .
Fe1 P1 C4 Si3 37.6(3) no . . . .
Fe1 P1 C4 Si4 -88.40(18) no . . . .
Fe1 P1 C4 C3 154.28(10) no . . . .
C1 P1 C4 Si3 -129.3(2) no . . . .
C1 P1 C4 Si4 104.65(18) no . . . .
C1 P1 C4 C3 -12.7(2) no . . . .
C4 P1 C1 Si1 107.0(2) no . . . .
C4 P1 C1 Si2 -126.5(2) no . . . .
C4 P1 C1 C2 -9.3(2) no . . . .
Fe2 P2 C20 Si5 -43.3(3) no . . . .
Fe2 P2 C20 Si6 81.9(2) no . . . .
Fe2 P2 C20 C21 -162.67(9) no . . . .
Fe2 P2 C23 Si7 69.4(2) no . . . .
Fe2 P2 C23 Si8 -57.5(2) no . . . .
Fe2 P2 C23 C22 -174.21(9) no . . . .
C20 P2 C23 Si7 -98.7(2) no . . . .
C20 P2 C23 Si8 134.35(19) no . . . .
C20 P2 C23 C22 17.7(2) no . . . .
C23 P2 C20 Si5 124.2(2) no . . . .
C23 P2 C20 Si6 -110.6(2) no . . . .
C23 P2 C20 C21 4.9(2) no . . . .
C5 Si1 C1 P1 -67.7(4) no . . . .
C5 Si1 C1 Si2 163.5(3) no . . . .
C5 Si1 C1 C2 47.1(3) no . . . .
C6 Si1 C1 P1 178.1(3) no . . . .
C6 Si1 C1 Si2 49.4(3) no . . . .
C6 Si1 C1 C2 -67.0(3) no . . . .
C7 Si1 C1 P1 55.0(3) no . . . .
C7 Si1 C1 Si2 -73.8(3) no . . . .
C7 Si1 C1 C2 169.8(2) no . . . .
C8 Si2 C1 P1 140.2(2) no . . . .
C8 Si2 C1 Si1 -90.6(2) no . . . .
C8 Si2 C1 C2 25.1(3) no . . . .
C9 Si2 C1 P1 -101.4(3) no . . . .
C9 Si2 C1 Si1 27.8(3) no . . . .
C9 Si2 C1 C2 143.5(2) no . . . .
C10 Si2 C1 P1 22.6(3) no . . . .
C10 Si2 C1 Si1 151.8(2) no . . . .
C10 Si2 C1 C2 -92.5(3) no . . . .
C11 Si3 C4 P1 29.2(3) no . . . .
C11 Si3 C4 Si4 155.9(2) no . . . .
C11 Si3 C4 C3 -86.1(3) no . . . .
C12 Si3 C4 P1 -96.5(3) no . . . .
C12 Si3 C4 Si4 30.2(3) no . . . .
C12 Si3 C4 C3 148.3(3) no . . . .
C13 Si3 C4 P1 145.9(2) no . . . .
C13 Si3 C4 Si4 -87.4(3) no . . . .
C13 Si3 C4 C3 30.7(3) no . . . .
C14 Si4 C4 P1 173.5(2) no . . . .
C14 Si4 C4 Si3 43.9(3) no . . . .
C14 Si4 C4 C3 -72.4(3) no . . . .
C15 Si4 C4 P1 -73.9(3) no . . . .
C15 Si4 C4 Si3 156.5(3) no . . . .
C15 Si4 C4 C3 40.2(4) no . . . .
C16 Si4 C4 P1 48.7(3) no . . . .
C16 Si4 C4 Si3 -80.8(3) no . . . .
C16 Si4 C4 C3 162.8(2) no . . . .
C24 Si5 C20 P2 -139.8(2) no . . . .
C24 Si5 C20 Si6 93.1(3) no . . . .
C24 Si5 C20 C21 -23.4(3) no . . . .
C25 Si5 C20 P2 101.2(3) no . . . .
C25 Si5 C20 Si6 -25.9(3) no . . . .
C25 Si5 C20 C21 -142.4(2) no . . . .
C26 Si5 C20 P2 -20.6(4) no . . . .
C26 Si5 C20 Si6 -147.7(3) no . . . .
C26 Si5 C20 C21 95.8(3) no . . . .
C27 Si6 C20 P2 176.3(2) no . . . .
C27 Si6 C20 Si5 -56.1(3) no . . . .
C27 Si6 C20 C21 62.3(3) no . . . .
C28 Si6 C20 P2 -61.6(3) no . . . .
C28 Si6 C20 Si5 65.9(3) no . . . .
C28 Si6 C20 C21 -175.7(2) no . . . .
C29 Si6 C20 P2 60.0(3) no . . . .
C29 Si6 C20 Si5 -172.5(2) no . . . .
C29 Si6 C20 C21 -54.1(3) no . . . .
C30 Si7 C23 P2 69.0(3) no . . . .
C30 Si7 C23 Si8 -162.1(3) no . . . .
C30 Si7 C23 C22 -45.0(3) no . . . .
C31 Si7 C23 P2 -178.3(2) no . . . .
C31 Si7 C23 Si8 -49.4(3) no . . . .
C31 Si7 C23 C22 67.7(3) no . . . .
C32 Si7 C23 P2 -54.0(3) no . . . .
C32 Si7 C23 Si8 75.0(3) no . . . .
C32 Si7 C23 C22 -168.0(2) no . . . .
C33 Si8 C23 P2 -20.8(3) no . . . .
C33 Si8 C23 Si7 -150.1(2) no . . . .
C33 Si8 C23 C22 93.2(3) no . . . .
C34 Si8 C23 P2 104.0(3) no . . . .
C34 Si8 C23 Si7 -25.3(3) no . . . .
C34 Si8 C23 C22 -142.1(2) no . . . .
C35 Si8 C23 P2 -137.6(2) no . . . .
C35 Si8 C23 Si7 93.1(2) no . . . .
C35 Si8 C23 C22 -23.7(3) no . . . .
P1 C1 C2 C3 30.0(4) no . . . .
Si1 C1 C2 C3 -91.5(3) no . . . .
Si2 C1 C2 C3 151.2(2) no . . . .
C1 C2 C3 C4 -42.4(5) no . . . .
C2 C3 C4 P1 32.5(4) no . . . .
C2 C3 C4 Si3 155.8(3) no . . . .
C2 C3 C4 Si4 -86.0(4) no . . . .
P2 C20 C21 C22 -27.2(3) no . . . .
Si5 C20 C21 C22 -149.30(19) no . . . .
Si6 C20 C21 C22 92.5(2) no . . . .
C20 C21 C22 C23 43.2(4) no . . . .
C21 C22 C23 P2 -36.6(4) no . . . .
C21 C22 C23 Si7 84.6(3) no . . . .
C21 C22 C23 Si8 -157.2(3) no . . . .

loop_
_geom_contact_atom_site_label_1
_geom_contact_atom_site_label_2
_geom_contact_distance
_geom_contact_publ_flag
_geom_contact_site_symmetry_1
_geom_contact_site_symmetry_2
Fe2 O1 3.488(4) no . .
Fe2 O3 3.594(3) no . .
P1 C10 3.448(4) no . .
P1 C11 3.561(5) no . .
P1 C16 3.595(5) no . .
P2 C26 3.513(5) no . .
P2 C33 3.497(4) no . .
Si1 C3 3.545(5) no . .
Si1 C9 3.488(5) no . .
Si2 C6 3.483(5) no . .
Si3 C14 3.510(5) no . .
Si4 C2 3.514(5) no . .
Si4 C12 3.522(5) no . .
Si6 C22 3.555(4) no . .
Si6 C25 3.487(5) no . .
Si7 C21 3.455(4) no . .
Si7 C34 3.501(5) no . .
Si8 C31 3.508(5) no . .
O1 O5 3.303(6) no . .
O1 C12 3.142(7) no . .
O1 C18 3.528(5) no . .
O1 C36 3.339(6) no . .
O1 C37 3.031(7) no . .
O2 O4 3.144(5) no . .
O2 C17 3.556(5) no . .
O2 C19 3.526(5) no . .
O2 C36 3.450(6) no . .
O3 C7 3.459(7) no . .
O3 C9 3.164(6) no . .
O3 C18 3.504(5) no . .
O3 C28 3.338(6) no . .
O3 C33 3.316(6) no . .
O4 C17 3.368(6) no . .
O4 C18 2.986(6) no . .
O4 C32 3.570(7) no . .
O4 C34 3.112(7) no . .
O4 C37 3.359(6) no . .
O5 C26 3.517(6) no . .
O5 C36 3.394(6) no . .
O5 C38 3.471(5) no . .
O6 C10 3.409(6) no . .
O6 C16 3.545(8) no . .
O6 C25 3.392(7) no . .
O6 C28 3.545(6) no . .
O6 C37 3.404(6) no . .
C2 C5 3.379(7) no . .
C2 C6 3.477(7) no . .
C2 C8 3.120(6) no . .
C2 C15 3.321(8) no . .
C3 C5 3.412(7) no . .
C3 C13 3.077(6) no . .
C3 C15 3.357(8) no . .
C6 C8 3.594(6) no . .
C6 C9 3.502(8) no . .
C7 C9 3.540(6) no . .
C7 C19 3.448(7) no . .
C11 C18 3.501(8) no . .
C12 C14 3.491(8) no . .
C12 C17 3.596(8) no . .
C13 C14 3.593(7) no . .
C16 C17 3.550(7) no . .
C17 C36 2.878(7) no . .
C17 C37 3.034(7) no . .
C17 C38 3.221(6) no . .
C18 C36 2.914(7) no . .
C19 C36 3.439(5) no . .
C19 C38 3.089(6) no . .
C21 C24 3.124(6) no . .
C21 C27 3.444(6) no . .
C21 C29 3.403(6) no . .
C21 C30 3.308(6) no . .
C22 C29 3.408(6) no . .
C22 C30 3.406(6) no . .
C22 C31 3.494(5) no . .
C22 C35 3.097(6) no . .
C25 C28 3.349(6) no . .
C26 C37 3.402(7) no . .
C28 C38 3.567(6) no . .
C31 C34 3.484(8) no . .
C32 C34 3.576(7) no . .
C32 C36 3.507(8) no . .
C33 C36 3.509(6) no . .
C34 C36 3.597(7) no . .
O1 C34 3.434(5) no . 3_656
O2 C14 3.597(6) no . 2_646
O2 C16 3.430(7) no . 2_646
O4 O4 3.275(4) no . 3_656
O5 C5 3.164(8) no . 2_656
O5 C15 3.498(8) no . 4_554
C5 O5 3.164(8) no . 2_646
C14 O2 3.597(6) no . 2_656
C15 O5 3.498(8) no . 4_555
C16 O2 3.430(7) no . 2_656
C34 O1 3.434(5) no . 3_656
Fe1 H7A 3.4315 no . .
Fe1 H10A 3.5287 no . .
Fe1 H11C 3.2892 no . .
Fe2 H26A 3.4463 no . .
Fe2 H32B 3.5053 no . .
Fe2 H33A 3.3601 no . .
P1 H2A 3.5445 no . .
P1 H2B 3.1100 no . .
P1 H3A 3.5481 no . .
P1 H3B 3.0783 no . .
P1 H7A 3.5645 no . .
P1 H10A 3.1589 no . .
P1 H10C 3.4446 no . .
P1 H11B 3.4451 no . .
P1 H11C 3.3959 no . .
P1 H16B 3.2349 no . .
P2 H21A 3.1463 no . .
P2 H21B 3.5405 no . .
P2 H22A 3.0231 no . .
P2 H22B 3.5492 no . .
P2 H26A 3.5970 no . .
P2 H26B 3.1700 no . .
P2 H28B 3.5170 no . .
P2 H29C 3.3884 no . .
P2 H32B 3.5044 no . .
P2 H33A 3.2441 no . .
P2 H33B 3.4644 no . .
Si1 H2A 2.7007 no . .
Si1 H3B 3.3091 no . .
Si1 H9C 3.0942 no . .
Si2 H2A 3.2148 no . .
Si2 H2B 2.7370 no . .
Si2 H6C 3.0489 no . .
Si2 H15B 3.5576 no . .
Si3 H3A 3.1342 no . .
Si3 H3B 2.7183 no . .
Si3 H14B 3.1240 no . .
Si4 H2B 3.2617 no . .
Si4 H3A 2.7881 no . .
Si4 H12C 3.1101 no . .
Si5 H21A 2.7879 no . .
Si5 H21B 3.2827 no . .
Si5 H27C 3.1803 no . .
Si5 H28C 3.4557 no . .
Si5 H30A 3.5083 no . .
Si6 H21B 2.6928 no . .
Si6 H22A 3.3214 no . .
Si6 H25C 3.0477 no . .
Si7 H21A 3.1836 no . .
Si7 H22B 2.7474 no . .
Si7 H34C 3.1018 no . .
Si8 H22A 2.7757 no . .
Si8 H22B 3.1637 no . .
Si8 H31C 3.0904 no . .
O1 H11C 3.2223 no . .
O1 H12B 2.1993 no . .
O1 H16A 2.8616 no . .
O1 H16B 3.5664 no . .
O2 H7A 2.7583 no . .
O2 H11B 3.5256 no . .
O2 H11C 2.8615 no . .
O2 H33A 3.3572 no . .
O3 H7A 3.3304 no . .
O3 H7C 2.7593 no . .
O3 H9B 2.2305 no . .
O3 H10A 3.2254 no . .
O3 H28B 2.4187 no . .
O3 H29C 3.0674 no . .
O3 H33A 2.8162 no . .
O3 H33B 2.9264 no . .
O4 H32B 3.5180 no . .
O4 H32C 2.8116 no . .
O4 H33A 2.9833 no . .
O4 H34A 2.1946 no . .
O5 H26A 2.9625 no . .
O5 H26B 3.1707 no . .
O5 H32B 2.7568 no . .
O6 H10A 2.6225 no . .
O6 H10C 3.4303 no . .
O6 H16B 2.5993 no . .
O6 H25A 2.4623 no . .
O6 H26A 3.1596 no . .
O6 H28B 3.1918 no . .
O6 H28C 3.0077 no . .
C1 H3A 3.3655 no . .
C1 H3B 2.8564 no . .
C1 H5B 3.3929 no . .
C1 H5C 3.2701 no . .
C1 H6B 3.2173 no . .
C1 H6C 3.2230 no . .
C1 H7A 3.4336 no . .
C1 H7C 3.3404 no . .
C1 H8A 3.2532 no . .
C1 H8C 3.2360 no . .
C1 H9B 3.4401 no . .
C1 H9C 3.3522 no . .
C1 H10A 3.3115 no . .
C1 H10C 3.2933 no . .
C2 H5C 3.0074 no . .
C2 H6B 3.1478 no . .
C2 H8A 2.8558 no . .
C2 H8C 3.1634 no . .
C2 H15B 3.1932 no . .
C2 H15C 2.9287 no . .
C3 H5B 3.4067 no . .
C3 H5C 2.9258 no . .
C3 H11B 3.4895 no . .
C3 H13B 3.0909 no . .
C3 H13C 2.8434 no . .
C3 H14A 3.3462 no . .
C3 H15B 3.5937 no . .
C3 H15C 3.0134 no . .
C4 H2A 3.3575 no . .
C4 H2B 2.8498 no . .
C4 H11B 3.2108 no . .
C4 H11C 3.4026 no . .
C4 H12B 3.4508 no . .
C4 H12C 3.3442 no . .
C4 H13B 3.1650 no . .
C4 H13C 3.2671 no . .
C4 H14A 3.2601 no . .
C4 H14B 3.2946 no . .
C4 H15B 3.3653 no . .
C4 H15C 3.2830 no . .
C4 H16A 3.2802 no . .
C4 H16B 3.3146 no . .
C5 H2A 3.1042 no . .
C5 H3B 2.6924 no . .
C5 H6A 3.0814 no . .
C5 H6B 3.0925 no . .
C5 H7A 3.1102 no . .
C5 H7B 3.1095 no . .
C5 H11B 2.9908 no . .
C6 H2A 2.8992 no . .
C6 H5A 3.0433 no . .
C6 H5C 3.1193 no . .
C6 H7B 3.1544 no . .
C6 H7C 3.2852 no . .
C6 H8C 2.8904 no . .
C6 H9C 2.7711 no . .
C7 H5A 3.1113 no . .
C7 H5B 3.1091 no . .
C7 H6A 3.1754 no . .
C7 H6C 3.2744 no . .
C7 H9B 3.2622 no . .
C7 H9C 3.1436 no . .
C8 H2A 3.1115 no . .
C8 H2B 2.6999 no . .
C8 H6B 3.4089 no . .
C8 H6C 3.0899 no . .
C8 H9A 3.0636 no . .
C8 H9C 3.1704 no . .
C8 H10B 3.1250 no . .
C8 H10C 3.1312 no . .
C9 H6C 2.7650 no . .
C9 H7C 2.8118 no . .
C9 H8B 3.0691 no . .
C9 H8C 3.1630 no . .
C9 H10A 3.2190 no . .
C9 H10B 3.1060 no . .
C10 H2B 3.4747 no . .
C10 H8A 3.1315 no . .
C10 H8B 3.1306 no . .
C10 H9A 3.1630 no . .
C10 H9B 3.1660 no . .
C10 H15B 2.8896 no . .
C10 H28B 3.2056 no . .
C10 H28C 3.5194 no . .
C11 H3B 3.3141 no . .
C11 H5B 3.0312 no . .
C11 H12A 3.1765 no . .
C11 H12B 3.1783 no . .
C11 H13A 3.1894 no . .
C11 H13C 3.0982 no . .
C12 H11A 3.1992 no . .
C12 H11C 3.1493 no . .
C12 H13A 3.0482 no . .
C12 H13B 3.2199 no . .
C12 H14B 2.7441 no . .
C12 H16A 2.9504 no . .
C13 H3A 2.9446 no . .
C13 H3B 2.7615 no . .
C13 H11A 3.0574 no . .
C13 H11B 3.2213 no . .
C13 H12A 3.0779 no . .
C13 H12C 3.1792 no . .
C13 H14A 3.3077 no . .
C13 H14B 3.2017 no . .
C14 H3A 3.1273 no . .
C14 H12C 2.7440 no . .
C14 H13B 2.8761 no . .
C14 H15A 2.9763 no . .
C14 H15C 3.0434 no . .
C14 H16A 3.2706 no . .
C14 H16C 3.1644 no . .
C15 H2B 2.5815 no . .
C15 H3A 3.1162 no . .
C15 H10C 2.9335 no . .
C15 H14A 3.0210 no . .
C15 H14C 2.9910 no . .
C15 H16B 3.1915 no . .
C15 H16C 3.1509 no . .
C16 H12B 3.4083 no . .
C16 H12C 3.2578 no . .
C16 H14B 3.2424 no . .
C16 H14C 3.1937 no . .
C16 H15A 3.1816 no . .
C16 H15B 3.1698 no . .
C17 H11C 2.9358 no . .
C17 H12B 2.8058 no . .
C17 H16A 3.0397 no . .
C17 H16B 3.2537 no . .
C18 H7A 2.7056 no . .
C18 H11B 3.4890 no . .
C18 H11C 2.6968 no . .
C18 H33A 3.1607 no . .
C19 H7A 3.0880 no . .
C19 H7C 3.0274 no . .
C19 H9B 2.8954 no . .
C19 H10A 2.9875 no . .
C19 H28B 2.8747 no . .
C19 H33A 2.8538 no . .
C19 H33B 3.5239 no . .
C20 H22A 2.8611 no . .
C20 H22B 3.3812 no . .
C20 H24B 3.2431 no . .
C20 H24C 3.1923 no . .
C20 H25A 3.4956 no . .
C20 H25C 3.3243 no . .
C20 H26A 3.5812 no . .
C20 H26B 3.1946 no . .
C20 H27A 3.2463 no . .
C20 H27C 3.2420 no . .
C20 H28B 3.3744 no . .
C20 H28C 3.3173 no . .
C20 H29B 3.2832 no . .
C20 H29C 3.2961 no . .
C21 H24B 2.8819 no . .
C21 H24C 3.1143 no . .
C21 H27A 3.1199 no . .
C21 H29B 3.0779 no . .
C21 H30A 3.2668 no . .
C21 H30C 2.8613 no . .
C22 H29B 2.9529 no . .
C22 H29C 3.3622 no . .
C22 H30C 3.0629 no . .
C22 H31A 3.1589 no . .
C22 H35B 2.8444 no . .
C22 H35C 3.1163 no . .
C23 H21A 2.8435 no . .
C23 H21B 3.3600 no . .
C23 H30A 3.4134 no . .
C23 H30C 3.3162 no . .
C23 H31A 3.2028 no . .
C23 H31C 3.2369 no . .
C23 H32B 3.4104 no . .
C23 H32C 3.3061 no . .
C23 H33A 3.3680 no . .
C23 H33B 3.3290 no . .
C23 H34A 3.4652 no . .
C23 H34C 3.3540 no . .
C23 H35B 3.2539 no . .
C23 H35C 3.2254 no . .
C24 H21A 2.6812 no . .
C24 H21B 3.1628 no . .
C24 H25B 3.0567 no . .
C24 H25C 3.2401 no . .
C24 H26B 3.3859 no . .
C24 H26C 2.9821 no . .
C24 H27C 3.1773 no . .
C25 H24A 3.0831 no . .
C25 H24C 3.2097 no . .
C25 H26A 2.9515 no . .
C25 H26C 3.2659 no . .
C25 H27C 2.9830 no . .
C25 H28C 2.5659 no . .
C26 H24A 3.1615 no . .
C26 H24B 3.1661 no . .
C26 H25A 3.0558 no . .
C26 H25B 3.1415 no . .
C26 H30A 2.9286 no . .
C27 H21B 2.8432 no . .
C27 H24C 3.0140 no . .
C27 H25C 2.9347 no . .
C27 H28A 3.1392 no . .
C27 H28C 3.2378 no . .
C27 H29A 3.1250 no . .
C27 H29B 3.1164 no . .
C28 H10A 3.0925 no . .
C28 H10B 3.3199 no . .
C28 H25A 3.1515 no . .
C28 H25C 2.8769 no . .
C28 H27B 3.1474 no . .
C28 H27C 3.2372 no . .
C28 H29A 3.0986 no . .
C28 H29C 3.1794 no . .
C29 H21B 3.1786 no . .
C29 H22A 2.6913 no . .
C29 H27A 3.1233 no . .
C29 H27B 3.1233 no . .
C29 H28A 3.1341 no . .
C29 H28B 3.1397 no . .
C29 H33B 3.2129 no . .
C30 H21A 2.5485 no . .
C30 H22B 3.2045 no . .
C30 H24B 3.4825 no . .
C30 H26B 3.0450 no . .
C30 H31A 3.0628 no . .
C30 H31B 3.0086 no . .
C30 H32A 3.1318 no . .
C30 H32B 3.1366 no . .
C31 H22B 2.9271 no . .
C31 H30B 3.0079 no . .
C31 H30C 3.0571 no . .
C31 H32A 3.1911 no . .
C31 H32C 3.3340 no . .
C31 H34C 2.7385 no . .
C31 H35C 2.9868 no . .
C32 H30A 3.1359 no . .
C32 H30B 3.1296 no . .
C32 H31B 3.2330 no . .
C32 H31C 3.2902 no . .
C32 H34A 3.2780 no . .
C32 H34C 3.2088 no . .
C33 H22A 3.5172 no . .
C33 H29C 3.1715 no . .
C33 H34A 3.1579 no . .
C33 H34B 3.1534 no . .
C33 H35A 3.1240 no . .
C33 H35B 3.1267 no . .
C34 H31C 2.7375 no . .
C34 H32C 2.8571 no . .
C34 H33A 3.2050 no . .
C34 H33C 3.1014 no . .
C34 H35A 3.0954 no . .
C34 H35C 3.1957 no . .
C35 H22A 2.7435 no . .
C35 H22B 3.0031 no . .
C35 H31A 3.4464 no . .
C35 H31C 3.2149 no . .
C35 H33B 3.1262 no . .
C35 H33C 3.1131 no . .
C35 H34B 3.0855 no . .
C35 H34C 3.2027 no . .
C36 H32B 3.2294 no . .
C36 H32C 3.0081 no . .
C36 H33A 2.7207 no . .
C36 H34A 2.8409 no . .
C37 H26A 2.8346 no . .
C37 H26B 3.0884 no . .
C37 H32B 2.7581 no . .
C38 H10A 3.0203 no . .
C38 H16B 3.1013 no . .
C38 H25A 3.0042 no . .
C38 H26A 2.9933 no . .
C38 H28B 3.0444 no . .
C38 H28C 3.2915 no . .
H2A H3A 2.4690 no . .
H2A H3B 2.2857 no . .
H2A H5C 2.5926 no . .
H2A H6B 2.3654 no . .
H2A H6C 3.3320 no . .
H2A H8A 2.9267 no . .
H2A H8C 2.8536 no . .
H2A H15C 3.5377 no . .
H2B H3A 2.2857 no . .
H2B H3B 2.8553 no . .
H2B H8A 2.1826 no . .
H2B H8B 3.5959 no . .
H2B H8C 2.9639 no . .
H2B H10C 3.0800 no . .
H2B H15A 3.5015 no . .
H2B H15B 2.4009 no . .
H2B H15C 2.1460 no . .
H3A H5C 3.5409 no . .
H3A H13B 2.6658 no . .
H3A H13C 2.7727 no . .
H3A H14A 2.6154 no . .
H3A H14B 3.5758 no . .
H3A H15B 3.5852 no . .
H3A H15C 2.5934 no . .
H3B H5A 3.5991 no . .
H3B H5B 2.6362 no . .
H3B H5C 2.1449 no . .
H3B H11B 2.8566 no . .
H3B H13B 3.0278 no . .
H3B H13C 2.2730 no . .
H5A H6A 2.8521 no . .
H5A H6B 3.2641 no . .
H5A H7A 3.3438 no . .
H5A H7B 2.9345 no . .
H5B H7A 2.9330 no . .
H5B H7B 3.3399 no . .
H5B H11A 3.5950 no . .
H5B H11B 2.0674 no . .
H5B H11C 3.4427 no . .
H5C H6A 3.3538 no . .
H5C H6B 2.9430 no . .
H5C H11B 3.2427 no . .
H6A H7B 2.9533 no . .
H6A H7C 3.4853 no . .
H6A H9C 3.2921 no . .
H6B H8C 2.6064 no . .
H6B H9C 3.4681 no . .
H6C H7B 3.4413 no . .
H6C H7C 3.1947 no . .
H6C H8C 2.4195 no . .
H6C H9A 3.3297 no . .
H6C H9B 3.4328 no . .
H6C H9C 1.9801 no . .
H7B H9C 3.5731 no . .
H7C H9B 2.4065 no . .
H7C H9C 2.4973 no . .
H8A H10B 3.3585 no . .
H8A H10C 2.9606 no . .
H8A H15B 3.1198 no . .
H8A H15C 3.3441 no . .
H8B H9A 2.8347 no . .
H8B H9C 3.3545 no . .
H8B H10B 2.9532 no . .
H8B H10C 3.3659 no . .
H8C H9A 3.3364 no . .
H8C H9C 3.0447 no . .
H9A H10A 3.4761 no . .
H9A H10B 2.9414 no . .
H9A H28A 3.4972 no . .
H9B H10A 3.0628 no . .
H9B H10B 3.3215 no . .
H9B H28A 3.4867 no . .
H9B H28B 3.0561 no . .
H10A H15B 3.3624 no . .
H10A H16B 3.4463 no . .
H10A H28A 3.3334 no . .
H10A H28B 2.5068 no . .
H10A H28C 2.9811 no . .
H10B H15B 3.5082 no . .
H10B H28A 3.1343 no . .
H10B H28B 3.1172 no . .
H10B H28C 3.1466 no . .
H10C H15A 3.4448 no . .
H10C H15B 1.9670 no . .
H10C H15C 3.4347 no . .
H10C H16B 3.3027 no . .
H11A H12A 3.0415 no . .
H11A H12B 3.4503 no . .
H11A H13A 2.9437 no . .
H11A H13C 3.1911 no . .
H11B H13A 3.5479 no . .
H11B H13C 3.0193 no . .
H11C H12A 3.3774 no . .
H11C H12B 2.9911 no . .
H12A H13A 2.8159 no . .
H12A H13B 3.4093 no . .
H12A H14B 3.3049 no . .
H12B H14B 3.3948 no . .
H12B H16A 2.5659 no . .
H12C H13A 3.3100 no . .
H12C H13B 3.1016 no . .
H12C H14A 3.3706 no . .
H12C H14B 1.9220 no . .
H12C H14C 3.3325 no . .
H12C H16A 2.6315 no . .
H13B H14A 2.4587 no . .
H13B H14B 2.5695 no . .
H14A H15A 3.2023 no . .
H14A H15C 2.8546 no . .
H14B H16A 3.1557 no . .
H14B H16C 3.4231 no . .
H14C H15A 2.7535 no . .
H14C H15C 3.2534 no . .
H14C H16A 3.5051 no . .
H14C H16C 2.9928 no . .
H15A H16B 3.4490 no . .
H15A H16C 2.9992 no . .
H15B H16B 3.0293 no . .
H15B H16C 3.3751 no . .
H21A H22A 2.8682 no . .
H21A H22B 2.3040 no . .
H21A H24A 3.5964 no . .
H21A H24B 2.1793 no . .
H21A H24C 2.8800 no . .
H21A H26B 3.3086 no . .
H21A H30A 2.4824 no . .
H21A H30B 3.4625 no . .
H21A H30C 2.0330 no . .
H21B H22A 2.3042 no . .
H21B H22B 2.4788 no . .
H21B H24B 3.0181 no . .
H21B H24C 2.8488 no . .
H21B H27A 2.3124 no . .
H21B H27C 3.2403 no . .
H21B H29B 2.7096 no . .
H21B H30C 3.4735 no . .
H22A H29A 3.5991 no . .
H22A H29B 2.1531 no . .
H22A H29C 2.6201 no . .
H22A H33B 3.1197 no . .
H22A H35B 2.2300 no . .
H22A H35C 2.9960 no . .
H22B H29B 3.5861 no . .
H22B H30C 2.7127 no . .
H22B H31A 2.3813 no . .
H22B H31C 3.3527 no . .
H22B H35B 2.8373 no . .
H22B H35C 2.7211 no . .
H24A H25B 2.8195 no . .
H24A H25C 3.4196 no . .
H24A H26C 2.8372 no . .
H24B H26B 3.2610 no . .
H24B H26C 3.1162 no . .
H24B H30A 2.9799 no . .
H24B H30C 3.0698 no . .
H24C H25B 3.3396 no . .
H24C H25C 3.1444 no . .
H24C H27A 2.8287 no . .
H24C H27C 2.4759 no . .
H25A H26A 2.7305 no . .
H25A H26C 3.4885 no . .
H25A H28B 3.5020 no . .
H25A H28C 2.2849 no . .
H25B H26A 3.1680 no . .
H25B H26C 3.1478 no . .
H25B H27C 3.4882 no . .
H25B H28C 3.4439 no . .
H25C H27B 3.4274 no . .
H25C H27C 2.2212 no . .
H25C H28A 3.3713 no . .
H25C H28C 2.1412 no . .
H26B H30A 2.1235 no . .
H26B H30C 3.5662 no . .
H26B H32B 3.0402 no . .
H26C H30A 3.1885 no . .
H27A H29A 3.3574 no . .
H27A H29B 2.9403 no . .
H27B H28A 2.9348 no . .
H27B H28C 3.4345 no . .
H27B H29A 2.9491 no . .
H27B H29B 3.3455 no . .
H27C H28A 3.4225 no . .
H27C H28C 3.1326 no . .
H28A H29A 2.9238 no . .
H28A H29C 3.4243 no . .
H28B H29A 3.3185 no . .
H28B H29C 3.0144 no . .
H29B H33B 3.4633 no . .
H29B H35B 3.4594 no . .
H29C H33A 3.4994 no . .
H29C H33B 2.2700 no . .
H30A H32A 3.3664 no . .
H30A H32B 2.9663 no . .
H30B H31A 3.2585 no . .
H30B H31B 2.7809 no . .
H30B H32A 2.9547 no . .
H30B H32B 3.3643 no . .
H30C H31A 2.8888 no . .
H30C H31B 3.2512 no . .
H31A H34C 3.4024 no . .
H31A H35C 2.6447 no . .
H31B H32A 3.0194 no . .
H31B H32C 3.5683 no . .
H31B H34C 3.2905 no . .
H31C H32A 3.4461 no . .
H31C H32C 3.2297 no . .
H31C H34A 3.3851 no . .
H31C H34B 3.3104 no . .
H31C H34C 1.9264 no . .
H31C H35C 2.5735 no . .
H32C H34A 2.4153 no . .
H32C H34C 2.5945 no . .
H33A H34A 3.0464 no . .
H33A H34B 3.4581 no . .
H33B H35A 3.3597 no . .
H33B H35B 2.9542 no . .
H33C H34A 3.3189 no . .
H33C H34B 2.9331 no . .
H33C H35A 2.9376 no . .
H33C H35B 3.3453 no . .
H34B H35A 2.8596 no . .
H34B H35C 3.3631 no . .
H34C H35A 3.3863 no . .
H34C H35C 3.0871 no . .
Si2 H9A 3.5897 no . 3_757
O1 H5A 2.9442 no . 2_656
O1 H32C 3.5637 no . 3_656
O1 H34A 3.2294 no . 3_656
O1 H34B 3.5055 no . 3_656
O1 H34C 3.0179 no . 3_656
O2 H14C 2.8432 no . 2_646
O2 H16C 2.5949 no . 2_646
O2 H32A 3.1784 no . 3_656
O3 H24A 3.1210 no . 2_746
O3 H24C 3.3732 no . 2_746
O4 H32C 3.4811 no . 3_656
O5 H5A 2.8537 no . 2_656
O5 H5B 3.3449 no . 2_656
O5 H5C 2.7965 no . 2_656
O5 H15A 2.7682 no . 4_554
O5 H15C 3.3569 no . 4_554
O6 H30B 3.4576 no . 4_555
C2 H3A 3.2355 no . 3_657
C2 H13B 3.4464 no . 3_657
C2 H14A 3.3830 no . 3_657
C3 H3A 3.0135 no . 3_657
C5 H34B 3.5471 no . 4_545
C6 H27B 3.5814 no . 3_757
C6 H34B 2.9443 no . 4_545
C6 H35A 3.2792 no . 4_545
C7 H24C 3.5321 no . 2_746
C8 H9A 3.5503 no . 3_757
C8 H13B 3.4851 no . 3_657
C8 H26C 3.1556 no . 4_555
C8 H28A 3.0041 no . 3_757
C8 H29A 3.0646 no . 3_757
C9 H8B 3.4634 no . 3_757
C9 H9A 2.9481 no . 3_757
C9 H10B 3.5588 no . 3_757
C9 H24A 3.5130 no . 2_746
C9 H24B 3.4870 no . 2_746
C10 H9A 3.5908 no . 3_757
C10 H30A 3.5325 no . 4_555
C10 H30B 3.4234 no . 4_555
C11 H16C 3.3982 no . 2_646
C11 H31B 3.1780 no . 3_656
C11 H32A 3.1779 no . 3_656
C12 H7B 3.4468 no . 2_656
C12 H27A 3.4167 no . 1_455
C12 H31B 3.4442 no . 3_656
C12 H31C 3.2005 no . 3_656
C12 H34C 3.5222 no . 3_656
C13 H8A 3.2754 no . 3_657
C13 H26C 3.4610 no . 2_646
C13 H29A 3.4577 no . 1_455
C14 H2A 3.4311 no . 3_657
C14 H6B 3.3387 no . 3_657
C15 H26B 3.3562 no . 4_555
C15 H32B 3.4685 no . 4_555
C18 H16C 3.5017 no . 2_646
C21 H35C 3.4645 no . 3_756
C22 H31A 3.1200 no . 3_756
C22 H35C 3.2053 no . 3_756
C24 H7C 3.3811 no . 2_756
C24 H8B 3.5701 no . 4_554
C24 H9B 3.2897 no . 2_756
C25 H29C 3.4765 no . 2_756
C25 H33B 3.4368 no . 2_756
C26 H8A 3.3364 no . 4_554
C26 H13C 3.4429 no . 2_656
C26 H15B 3.5920 no . 4_554
C27 H14B 3.4624 no . 1_655
C27 H33C 3.4447 no . 2_756
C28 H8B 3.4241 no . 3_757
C28 H8C 3.4441 no . 3_757
C29 H8B 3.5657 no . 3_757
C29 H13A 3.1879 no . 1_655
C29 H24A 3.3392 no . 2_746
C29 H25B 2.8887 no . 2_746
C30 H10B 3.5703 no . 4_554
C30 H10C 3.3069 no . 4_554
C31 H11A 3.2470 no . 3_656
C31 H12A 2.9869 no . 3_656
C31 H22A 3.5306 no . 3_756
C31 H22B 3.5309 no . 3_756
C31 H35B 3.4501 no . 3_756
C32 H11C 3.3969 no . 3_656
C32 H15A 3.2568 no . 4_554
C33 H25C 3.5722 no . 2_746
C33 H27C 3.3769 no . 2_746
C34 H5A 3.5161 no . 4_544
C34 H6A 2.9491 no . 4_544
C35 H6A 3.3583 no . 4_544
C35 H22B 3.1875 no . 3_756
C35 H30C 3.3412 no . 3_756
C35 H31A 3.2800 no . 3_756
C37 H5A 3.5509 no . 2_656
C37 H15A 3.5764 no . 4_554
H2A C14 3.4311 no . 3_657
H2A H3A 2.9283 no . 3_657
H2A H13B 2.8644 no . 3_657
H2A H14A 2.4550 no . 3_657
H2B H3A 3.2141 no . 3_657
H2B H13B 3.1140 no . 3_657
H2B H13C 3.2366 no . 3_657
H3A C2 3.2355 no . 3_657
H3A C3 3.0135 no . 3_657
H3A H2A 2.9283 no . 3_657
H3A H2B 3.2141 no . 3_657
H3A H3A 2.3027 no . 3_657
H3A H3B 3.2212 no . 3_657
H3A H15C 3.4168 no . 3_657
H3B H3A 3.2212 no . 3_657
H3B H15C 3.2112 no . 3_657
H5A O1 2.9442 no . 2_646
H5A O5 2.8537 no . 2_646
H5A C34 3.5161 no . 4_545
H5A C37 3.5509 no . 2_646
H5A H12B 3.5876 no . 2_646
H5A H16A 3.3482 no . 2_646
H5A H34B 2.7846 no . 4_545
H5B O5 3.3449 no . 2_646
H5B H16A 3.1280 no . 2_646
H5B H16C 3.4543 no . 2_646
H5C O5 2.7965 no . 2_646
H5C H14A 3.1376 no . 3_657
H5C H15C 3.3618 no . 3_657
H6A C34 2.9491 no . 4_545
H6A C35 3.3583 no . 4_545
H6A H33C 3.1634 no . 4_545
H6A H34A 3.5792 no . 4_545
H6A H34B 2.0309 no . 4_545
H6A H34C 3.4073 no . 4_545
H6A H35A 2.5704 no . 4_545
H6B C14 3.3387 no . 3_657
H6B H14A 2.7159 no . 3_657
H6B H14B 3.4829 no . 3_657
H6B H14C 3.3204 no . 3_657
H6B H27B 2.9432 no . 3_757
H6B H33C 3.5262 no . 4_545
H6B H34B 3.2389 no . 4_545
H6C H27B 3.4127 no . 3_757
H6C H28A 3.2312 no . 3_757
H6C H35A 3.1276 no . 4_545
H7A H12C 3.5610 no . 2_646
H7A H16A 3.5167 no . 2_646
H7B C12 3.4468 no . 2_646
H7B H12A 3.4955 no . 2_646
H7B H12B 3.2706 no . 2_646
H7B H12C 3.0207 no . 2_646
H7B H24C 3.5194 no . 2_746
H7B H34B 3.5706 no . 4_545
H7C C24 3.3811 no . 2_746
H7C H24A 3.5184 no . 2_746
H7C H24B 3.3473 no . 2_746
H7C H24C 2.7717 no . 2_746
H8A C13 3.2754 no . 3_657
H8A C26 3.3364 no . 4_555
H8A H13A 3.2364 no . 3_657
H8A H13B 2.9300 no . 3_657
H8A H13C 3.1133 no . 3_657
H8A H26C 2.3802 no . 4_555
H8A H29A 3.0355 no . 3_757
H8B C9 3.4634 no . 3_757
H8B C24 3.5701 no . 4_555
H8B C28 3.4241 no . 3_757
H8B C29 3.5657 no . 3_757
H8B H9A 2.7988 no . 3_757
H8B H9B 3.2633 no . 3_757
H8B H24A 2.8301 no . 4_555
H8B H24B 3.4897 no . 4_555
H8B H26C 3.0977 no . 4_555
H8B H28A 2.5922 no . 3_757
H8B H28B 3.5989 no . 3_757
H8B H29A 2.7343 no . 3_757
H8C C28 3.4441 no . 3_757
H8C H13B 3.1284 no . 3_657
H8C H27B 2.7683 no . 3_757
H8C H28A 2.5650 no . 3_757
H8C H29A 2.9079 no . 3_757
H9A Si2 3.5897 no . 3_757
H9A C8 3.5503 no . 3_757
H9A C9 2.9481 no . 3_757
H9A C10 3.5908 no . 3_757
H9A H8B 2.7988 no . 3_757
H9A H9A 2.0263 no . 3_757
H9A H9B 3.4588 no . 3_757
H9A H9C 3.5401 no . 3_757
H9A H10B 2.8487 no . 3_757
H9A H24A 3.5896 no . 2_746
H9A H24B 3.5951 no . 2_746
H9A H28A 3.3560 no . 3_757
H9B C24 3.2897 no . 2_746
H9B H8B 3.2633 no . 3_757
H9B H9A 3.4588 no . 3_757
H9B H24A 2.8443 no . 2_746
H9B H24B 3.1680 no . 2_746
H9B H24C 3.3227 no . 2_746
H9C H9A 3.5401 no . 3_757
H9C H10B 3.4172 no . 3_757
H9C H24A 3.5984 no . 2_746
H9C H24B 3.1451 no . 2_746
H9C H28A 3.4074 no . 3_757
H10A H30B 3.5824 no . 4_555
H10B C9 3.5588 no . 3_757
H10B C30 3.5703 no . 4_555
H10B H9A 2.8487 no . 3_757
H10B H9C 3.4172 no . 3_757
H10B H24B 3.5306 no . 4_555
H10B H30A 3.2927 no . 4_555
H10B H30B 3.2774 no . 4_555
H10B H30C 3.5591 no . 4_555
H10C C30 3.3069 no . 4_555
H10C H30A 2.8809 no . 4_555
H10C H30B 2.8887 no . 4_555
H11A C31 3.2470 no . 3_656
H11A H16C 3.4168 no . 2_646
H11A H31B 2.3720 no . 3_656
H11A H31C 3.4854 no . 3_656
H11A H32A 2.8962 no . 3_656
H11B H16C 3.0251 no . 2_646
H11C C32 3.3969 no . 3_656
H11C H16C 3.1971 no . 2_646
H11C H31B 3.3426 no . 3_656
H11C H32A 2.6041 no . 3_656
H11C H32C 3.4011 no . 3_656
H12A C31 2.9869 no . 3_656
H12A H7B 3.4955 no . 2_656
H12A H21B 3.5535 no . 1_455
H12A H27A 3.0321 no . 1_455
H12A H29B 3.4409 no . 1_455
H12A H31A 3.4590 no . 3_656
H12A H31B 2.6924 no . 3_656
H12A H31C 2.4527 no . 3_656
H12A H34C 3.2280 no . 3_656
H12B H5A 3.5876 no . 2_656
H12B H7B 3.2706 no . 2_656
H12B H31C 3.1227 no . 3_656
H12B H34C 2.9089 no . 3_656
H12C H7A 3.5610 no . 2_656
H12C H7B 3.0207 no . 2_656
H12C H27A 2.9084 no . 1_455
H12C H27B 3.5941 no . 1_455
H13A C29 3.1879 no . 1_455
H13A H8A 3.2364 no . 3_657
H13A H25B 3.5803 no . 2_646
H13A H26A 3.4669 no . 2_646
H13A H26C 3.1632 no . 2_646
H13A H27B 3.5078 no . 1_455
H13A H29A 2.6475 no . 1_455
H13A H29B 2.8545 no . 1_455
H13B C2 3.4464 no . 3_657
H13B C8 3.4851 no . 3_657
H13B H2A 2.8644 no . 3_657
H13B H2B 3.1140 no . 3_657
H13B H8A 2.9300 no . 3_657
H13B H8C 3.1284 no . 3_657
H13B H27B 3.1618 no . 1_455
H13B H29A 3.4781 no . 1_455
H13C C26 3.4429 no . 2_646
H13C H2B 3.2366 no . 3_657
H13C H8A 3.1133 no . 3_657
H13C H15C 3.0823 no . 3_657
H13C H26A 3.0425 no . 2_646
H13C H26C 2.9504 no . 2_646
H14A C2 3.3830 no . 3_657
H14A H2A 2.4550 no . 3_657
H14A H5C 3.1376 no . 3_657
H14A H6B 2.7159 no . 3_657
H14A H27B 3.5616 no . 1_455
H14B C27 3.4624 no . 1_455
H14B H6B 3.4829 no . 3_657
H14B H27A 3.1424 no . 1_455
H14B H27B 2.9700 no . 1_455
H14C O2 2.8432 no . 2_656
H14C H6B 3.3204 no . 3_657
H15A O5 2.7682 no . 4_555
H15A C32 3.2568 no . 4_555
H15A C37 3.5764 no . 4_555
H15A H26B 3.0558 no . 4_555
H15A H30A 3.4685 no . 4_555
H15A H32A 3.1045 no . 4_555
H15A H32B 2.5586 no . 4_555
H15B C26 3.5920 no . 4_555
H15B H26B 3.0518 no . 4_555
H15B H26C 3.2797 no . 4_555
H15B H30A 3.1058 no . 4_555
H15B H30B 3.4551 no . 4_555
H15C O5 3.3569 no . 4_555
H15C H3A 3.4168 no . 3_657
H15C H3B 3.2112 no . 3_657
H15C H5C 3.3618 no . 3_657
H15C H13C 3.0823 no . 3_657
H15C H26B 3.4138 no . 4_555
H15C H26C 3.4025 no . 4_555
H16A H5A 3.3482 no . 2_656
H16A H5B 3.1280 no . 2_656
H16A H7A 3.5167 no . 2_656
H16C O2 2.5949 no . 2_656
H16C C11 3.3982 no . 2_656
H16C C18 3.5017 no . 2_656
H16C H5B 3.4543 no . 2_656
H16C H11A 3.4168 no . 2_656
H16C H11B 3.0251 no . 2_656
H16C H11C 3.1971 no . 2_656
H16C H32A 2.9581 no . 4_555
H21A H35C 3.2711 no . 3_756
H21B H12A 3.5535 no . 1_655
H21B H35C 3.3129 no . 3_756
H22A C31 3.5306 no . 3_756
H22A H31A 2.7023 no . 3_756
H22A H35C 3.5836 no . 3_756
H22B C31 3.5309 no . 3_756
H22B C35 3.1875 no . 3_756
H22B H22B 3.0490 no . 3_756
H22B H31A 2.6615 no . 3_756
H22B H31C 3.5970 no . 3_756
H22B H35B 3.2037 no . 3_756
H22B H35C 2.3711 no . 3_756
H24A O3 3.1210 no . 2_756
H24A C9 3.5130 no . 2_756
H24A C29 3.3392 no . 2_756
H24A H7C 3.5184 no . 2_756
H24A H8B 2.8301 no . 4_554
H24A H9A 3.5896 no . 2_756
H24A H9B 2.8443 no . 2_756
H24A H9C 3.5984 no . 2_756
H24A H29A 2.8931 no . 2_756
H24A H29C 2.8796 no . 2_756
H24A H33B 3.4601 no . 2_756
H24B C9 3.4870 no . 2_756
H24B H7C 3.3473 no . 2_756
H24B H8B 3.4897 no . 4_554
H24B H9A 3.5951 no . 2_756
H24B H9B 3.1680 no . 2_756
H24B H9C 3.1451 no . 2_756
H24B H10B 3.5306 no . 4_554
H24C O3 3.3732 no . 2_756
H24C C7 3.5321 no . 2_756
H24C H7B 3.5194 no . 2_756
H24C H7C 2.7717 no . 2_756
H24C H9B 3.3227 no . 2_756
H24C H33B 3.4354 no . 2_756
H25B C29 2.8887 no . 2_756
H25B H13A 3.5803 no . 2_656
H25B H29A 2.8293 no . 2_756
H25B H29B 2.7643 no . 2_756
H25B H29C 2.5826 no . 2_756
H25B H33B 2.9876 no . 2_756
H25B H35B 3.2141 no . 2_756
H25C C33 3.5722 no . 2_756
H25C H33B 3.0263 no . 2_756
H25C H33C 3.2651 no . 2_756
H25C H35A 3.5120 no . 2_756
H25C H35B 3.2734 no . 2_756
H26A H13A 3.4669 no . 2_656
H26A H13C 3.0425 no . 2_656
H26B C15 3.3562 no . 4_554
H26B H15A 3.0558 no . 4_554
H26B H15B 3.0518 no . 4_554
H26B H15C 3.4138 no . 4_554
H26C C8 3.1556 no . 4_554
H26C C13 3.4610 no . 2_656
H26C H8A 2.3802 no . 4_554
H26C H8B 3.0977 no . 4_554
H26C H13A 3.1632 no . 2_656
H26C H13C 2.9504 no . 2_656
H26C H15B 3.2797 no . 4_554
H26C H15C 3.4025 no . 4_554
H26C H29A 3.2987 no . 2_756
H27A C12 3.4167 no . 1_655
H27A H12A 3.0321 no . 1_655
H27A H12C 2.9084 no . 1_655
H27A H14B 3.1424 no . 1_655
H27B C6 3.5814 no . 3_757
H27B H6B 2.9432 no . 3_757
H27B H6C 3.4127 no . 3_757
H27B H8C 2.7683 no . 3_757
H27B H12C 3.5941 no . 1_655
H27B H13A 3.5078 no . 1_655
H27B H13B 3.1618 no . 1_655
H27B H14A 3.5616 no . 1_655
H27B H14B 2.9700 no . 1_655
H27B H33C 3.4044 no . 2_756
H27C C33 3.3769 no . 2_756
H27C H33B 3.2221 no . 2_756
H27C H33C 2.6754 no . 2_756
H28A C8 3.0041 no . 3_757
H28A H6C 3.2312 no . 3_757
H28A H8B 2.5922 no . 3_757
H28A H8C 2.5650 no . 3_757
H28A H9A 3.3560 no . 3_757
H28A H9C 3.4074 no . 3_757
H28B H8B 3.5989 no . 3_757
H29A C8 3.0646 no . 3_757
H29A C13 3.4577 no . 1_655
H29A H8A 3.0355 no . 3_757
H29A H8B 2.7343 no . 3_757
H29A H8C 2.9079 no . 3_757
H29A H13A 2.6475 no . 1_655
H29A H13B 3.4781 no . 1_655
H29A H24A 2.8931 no . 2_746
H29A H25B 2.8293 no . 2_746
H29A H26C 3.2987 no . 2_746
H29B H12A 3.4409 no . 1_655
H29B H13A 2.8545 no . 1_655
H29B H25B 2.7643 no . 2_746
H29B H31A 3.4732 no . 3_756
H29B H31B 3.5116 no . 3_756
H29C C25 3.4765 no . 2_746
H29C H24A 2.8796 no . 2_746
H29C H25B 2.5826 no . 2_746
H30A C10 3.5325 no . 4_554
H30A H10B 3.2927 no . 4_554
H30A H10C 2.8809 no . 4_554
H30A H15A 3.4685 no . 4_554
H30A H15B 3.1058 no . 4_554
H30B O6 3.4576 no . 4_554
H30B C10 3.4234 no . 4_554
H30B H10A 3.5824 no . 4_554
H30B H10B 3.2774 no . 4_554
H30B H10C 2.8887 no . 4_554
H30B H15B 3.4551 no . 4_554
H30C C35 3.3412 no . 3_756
H30C H10B 3.5591 no . 4_554
H30C H35A 3.2481 no . 3_756
H30C H35B 3.0708 no . 3_756
H30C H35C 3.1427 no . 3_756
H31A C22 3.1200 no . 3_756
H31A C35 3.2800 no . 3_756
H31A H12A 3.4590 no . 3_656
H31A H22A 2.7023 no . 3_756
H31A H22B 2.6615 no . 3_756
H31A H29B 3.4732 no . 3_756
H31A H35B 2.6037 no . 3_756
H31A H35C 3.0805 no . 3_756
H31B C11 3.1780 no . 3_656
H31B C12 3.4442 no . 3_656
H31B H11A 2.3720 no . 3_656
H31B H11C 3.3426 no . 3_656
H31B H12A 2.6924 no . 3_656
H31B H29B 3.5116 no . 3_756
H31B H35B 3.5550 no . 3_756
H31C C12 3.2005 no . 3_656
H31C H11A 3.4854 no . 3_656
H31C H12A 2.4527 no . 3_656
H31C H12B 3.1227 no . 3_656
H31C H22B 3.5970 no . 3_756
H32A O2 3.1784 no . 3_656
H32A C11 3.1779 no . 3_656
H32A H11A 2.8962 no . 3_656
H32A H11C 2.6041 no . 3_656
H32A H15A 3.1045 no . 4_554
H32A H16C 2.9581 no . 4_554
H32B C15 3.4685 no . 4_554
H32B H15A 2.5586 no . 4_554
H32C O1 3.5637 no . 3_656
H32C O4 3.4811 no . 3_656
H32C H11C 3.4011 no . 3_656
H33B C25 3.4368 no . 2_746
H33B H24A 3.4601 no . 2_746
H33B H24C 3.4354 no . 2_746
H33B H25B 2.9876 no . 2_746
H33B H25C 3.0263 no . 2_746
H33B H27C 3.2221 no . 2_746
H33C C27 3.4447 no . 2_746
H33C H6A 3.1634 no . 4_544
H33C H6B 3.5262 no . 4_544
H33C H25C 3.2651 no . 2_746
H33C H27B 3.4044 no . 2_746
H33C H27C 2.6754 no . 2_746
H34A O1 3.2294 no . 3_656
H34A H6A 3.5792 no . 4_544
H34B O1 3.5055 no . 3_656
H34B C5 3.5471 no . 4_544
H34B C6 2.9443 no . 4_544
H34B H5A 2.7846 no . 4_544
H34B H6A 2.0309 no . 4_544
H34B H6B 3.2389 no . 4_544
H34B H7B 3.5706 no . 4_544
H34C O1 3.0179 no . 3_656
H34C C12 3.5222 no . 3_656
H34C H6A 3.4073 no . 4_544
H34C H12A 3.2280 no . 3_656
H34C H12B 2.9089 no . 3_656
H35A C6 3.2792 no . 4_544
H35A H6A 2.5704 no . 4_544
H35A H6C 3.1276 no . 4_544
H35A H25C 3.5120 no . 2_746
H35A H30C 3.2481 no . 3_756
H35B C31 3.4501 no . 3_756
H35B H22B 3.2037 no . 3_756
H35B H25B 3.2141 no . 2_746
H35B H25C 3.2734 no . 2_746
H35B H30C 3.0708 no . 3_756
H35B H31A 2.6037 no . 3_756
H35B H31B 3.5550 no . 3_756
H35C C21 3.4645 no . 3_756
H35C C22 3.2053 no . 3_756
H35C H21A 3.2711 no . 3_756
H35C H21B 3.3129 no . 3_756
H35C H22A 3.5836 no . 3_756
H35C H22B 2.3711 no . 3_756
H35C H30C 3.1427 no . 3_756
H35C H31A 3.0805 no . 3_756

#==============================================================================

#==============================================================================
# Additional structures and associated data_? identifiers
# should be added at this point if there is more than one 
# structure analysis in the CIF.

#==============================================================================
#     End of CIF
#==============================================================================
####################################################################### 
# 
# This file contains crystal structure data downloaded from the 
# Cambridge Structural Database (CSD) hosted by the Cambridge 
# Crystallographic Data Centre (CCDC).
# 
# Full information about CCDC data access policies and citation 
# guidelines are available at http://www.ccdc.cam.ac.uk/access/V1 
# 
# Audit and citation data items may have been added by the CCDC. 
# Please retain this information to preserve the provenance of 
# this file and to allow appropriate attribution of the data. 
# 
#######################################################################

data_(P)Fe(CO)2(norAzado)
_database_code_depnum_ccdc_archive 'CCDC 1057112'
_audit_update_record             
;
2015-03-31 deposited with the CCDC.
2015-09-25 downloaded from the CCDC.
;

#==============================================================================
# CHEMICAL DATA

_chemical_formula_sum            'C26 H52 Fe N O3 P Si4'
_chemical_formula_moiety         'C26 H52 Fe N O3 P Si4'
_chemical_formula_weight         625.86
_chemical_melting_point          ?

#==============================================================================
# CRYSTAL DATA
_space_group_crystal_system      triclinic
_space_group_name_H-M_alt        'P -1'
_space_group_name_Hall           '-P 1'
_space_group_IT_number           2
loop_
_symmetry_equiv_pos_site_id
_space_group_symop_operation_xyz
1 +X,+Y,+Z
2 -X,-Y,-Z
#------------------------------------------------------------------------------
_cell_length_a                   9.4542(8)
_cell_length_b                   11.3877(10)
_cell_length_c                   16.3807(15)
_cell_angle_alpha                75.408(5)
_cell_angle_beta                 87.846(7)
_cell_angle_gamma                79.154(6)
_cell_volume                     1676.1(3)
_cell_formula_units_Z            2
_cell_measurement_reflns_used    7365
_cell_measurement_theta_min      1.88
_cell_measurement_theta_max      30.66
_cell_measurement_temperature    123
#------------------------------------------------------------------------------
_exptl_crystal_description       prism
_exptl_crystal_colour            palegreen
_exptl_crystal_size_max          0.100
_exptl_crystal_size_mid          0.080
_exptl_crystal_size_min          0.050
_exptl_crystal_density_diffrn    1.240
_exptl_crystal_density_meas      ?
_exptl_crystal_density_method    'not measured'
_exptl_crystal_F_000             672.00
_exptl_absorpt_coefficient_mu    0.666
_exptl_absorpt_correction_type   multi-scan
_exptl_absorpt_process_details   'REQAB (Rigaku, 1998)'
_exptl_absorpt_correction_T_min  0.851
_exptl_absorpt_correction_T_max  0.967

#==============================================================================
# EXPERIMENTAL DATA

_diffrn_ambient_temperature      123
_diffrn_radiation_type           'Mo K\a'
_diffrn_radiation_wavelength     0.71075
_diffrn_measurement_device_type  'Rigaku Saturn724'
_diffrn_measurement_method       \w
_diffrn_detector_area_resol_mean 14.222
_diffrn_reflns_number            24288
_diffrn_reflns_av_R_equivalents  0.0235
_diffrn_reflns_theta_max         27.500
_diffrn_reflns_theta_min         3.143
_diffrn_reflns_theta_full        27.500
_diffrn_measured_fraction_theta_max 0.995
_diffrn_measured_fraction_theta_full 0.995
_diffrn_reflns_Laue_measured_fraction_max 0.000
_diffrn_reflns_Laue_measured_fraction_full 0.000
_diffrn_reflns_point_group_measured_fraction_max 0.000
_diffrn_reflns_point_group_measured_fraction_full 0.000
_diffrn_reflns_limit_h_min       -12
_diffrn_reflns_limit_h_max       12
_diffrn_reflns_limit_k_min       -14
_diffrn_reflns_limit_k_max       14
_diffrn_reflns_limit_l_min       -21
_diffrn_reflns_limit_l_max       21
_diffrn_standards_number         0
_diffrn_standards_interval_count .
_diffrn_standards_decay_%        ?

#==============================================================================
# REFINEMENT DATA

_refine_special_details          
;
    Refinement was performed using all reflections. The weighted 
    R-factor (wR) and goodness of fit (S) are based on F^2^.
    R-factor (gt) are based on F. The threshold expression of
    F^2^ > 2.0 sigma(F^2^) is used only for calculating R-factor (gt).
;
_reflns_number_total             7658
_reflns_number_gt                7359
_reflns_threshold_expression     F^2^>2.0\s(F^2^)
_refine_ls_structure_factor_coef Fsqd
_refine_ls_R_factor_all          0.0328
_refine_ls_R_factor_gt           0.0318
_refine_ls_wR_factor_ref         0.0855
_refine_ls_wR_factor_gt          0.0845
_refine_ls_number_restraints     0
_refine_ls_hydrogen_treatment    constr
_refine_ls_number_reflns         7658
_refine_ls_number_parameters     325
_refine_ls_goodness_of_fit_ref   1.069
_refine_ls_weighting_scheme      calc
_refine_ls_weighting_details     
'w = 1/[\s^2^(Fo^2^)+(0.0455P)^2^+0.9471P] where P=(Fo^2^+2Fc^2^)/3'
_atom_sites_solution_hydrogens   geom
_atom_sites_solution_primary     direct
_atom_sites_solution_secondary   difmap
_refine_ls_shift/su_max          0.001
_refine_diff_density_max         0.46
_refine_diff_density_min         -0.45
_refine_ls_extinction_method     none
_refine_ls_extinction_coef       ?

loop_
_atom_type_symbol
_atom_type_description
_atom_type_scat_dispersion_real
_atom_type_scat_dispersion_imag
_atom_type_scat_source
C C 0.0033 0.0016
;
International Tables for Crystallography
(Vol. C, Tables 4.2.6.8 and 6.1.1.4)
;
H H 0.0000 0.0000
;
International Tables for Crystallography
(Vol. C, Table 6.1.1.4)
;
N N 0.0061 0.0033
;
International Tables for Crystallography
(Vol. C, Tables 4.2.6.8 and 6.1.1.4)
;
O O 0.0106 0.0060
;
International Tables for Crystallography
(Vol. C, Tables 4.2.6.8 and 6.1.1.4)
;
Fe Fe 0.3463 0.8444
;
International Tables for Crystallography
(Vol. C, Tables 4.2.6.8 and 6.1.1.4)
;
Si Si 0.0817 0.0704
;
International Tables for Crystallography
(Vol. C, Tables 4.2.6.8 and 6.1.1.4)
;
P P 0.1023 0.0942
;
International Tables for Crystallography
(Vol. C, Tables 4.2.6.8 and 6.1.1.4)
;

#==============================================================================
# ATOMIC COORDINATES AND THERMAL PARAMETERS

loop_
_atom_site_label
_atom_site_type_symbol
_atom_site_fract_x
_atom_site_fract_y
_atom_site_fract_z
_atom_site_U_iso_or_equiv
_atom_site_adp_type
_atom_site_occupancy
_atom_site_site_symmetry_multiplicity
_atom_site_calc_flag
_atom_site_refinement_flags
_atom_site_disorder_assembly
_atom_site_disorder_group
Fe1 Fe 0.29167(2) -0.001720(17) 0.292965(12) 0.01594(6) Uani 1 2 d . . .
P1 P 0.20257(4) 0.18630(3) 0.23918(2) 0.01473(8) Uani 1 2 d . . .
Si1 Si 0.36415(4) 0.27691(4) 0.07178(3) 0.01959(9) Uani 1 2 d . . .
Si2 Si 0.07636(4) 0.17867(4) 0.06396(2) 0.01812(9) Uani 1 2 d . . .
Si3 Si 0.20217(5) 0.40374(4) 0.32197(3) 0.02131(9) Uani 1 2 d . . .
Si4 Si -0.05414(4) 0.25412(4) 0.36025(2) 0.01921(9) Uani 1 2 d . . .
O1 O 0.40689(11) -0.03521(10) 0.19880(6) 0.0198(2) Uani 1 2 d . . .
O2 O 0.30749(16) -0.01942(13) 0.47266(8) 0.0391(3) Uani 1 2 d . . .
O3 O 0.07799(13) -0.16114(12) 0.31119(9) 0.0364(3) Uani 1 2 d . . .
N1 N 0.47381(12) -0.10214(11) 0.27445(7) 0.0162(2) Uani 1 2 d . . .
C1 C 0.29260(17) -0.00579(14) 0.40099(10) 0.0246(3) Uani 1 2 d . . .
C2 C 0.16602(17) -0.10172(14) 0.30349(10) 0.0243(3) Uani 1 2 d . . .
C3 C 0.18013(14) 0.26033(12) 0.12445(8) 0.0156(2) Uani 1 2 d . . .
C4 C 0.09146(16) 0.39269(13) 0.11973(9) 0.0188(3) Uani 1 2 d . . .
C5 C -0.00158(15) 0.39199(13) 0.19848(9) 0.0188(3) Uani 1 2 d . . .
C6 C 0.08590(15) 0.31063(12) 0.27849(9) 0.0164(2) Uani 1 2 d . . .
C7 C 0.50149(17) 0.28705(17) 0.14797(11) 0.0292(3) Uani 1 2 d . . .
C8 C 0.33835(18) 0.42468(15) -0.01431(10) 0.0288(3) Uani 1 2 d . . .
C9 C 0.44820(19) 0.14934(16) 0.02336(10) 0.0289(3) Uani 1 2 d . . .
C10 C 0.07256(19) 0.25885(15) -0.05165(10) 0.0269(3) Uani 1 2 d . . .
C11 C -0.11714(17) 0.19451(18) 0.09453(12) 0.0315(4) Uani 1 2 d . . .
C12 C 0.14916(19) 0.01096(14) 0.07665(10) 0.0267(3) Uani 1 2 d . . .
C13 C 0.0996(2) 0.49375(18) 0.39356(13) 0.0376(4) Uani 1 2 d . . .
C14 C 0.2624(3) 0.52835(18) 0.23730(13) 0.0410(4) Uani 1 2 d . . .
C15 C 0.36279(19) 0.30283(17) 0.38228(12) 0.0326(4) Uani 1 2 d . . .
C16 C -0.20532(18) 0.38722(16) 0.36026(12) 0.0318(4) Uani 1 2 d . . .
C17 C -0.14235(18) 0.13730(16) 0.33055(11) 0.0291(3) Uani 1 2 d . . .
C18 C 0.01604(19) 0.18980(17) 0.47072(10) 0.0312(4) Uani 1 2 d . . .
C19 C 0.48657(16) -0.23851(13) 0.28429(9) 0.0201(3) Uani 1 2 d . . .
C20 C 0.60589(17) -0.28277(15) 0.22754(10) 0.0255(3) Uani 1 2 d . . .
C21 C 0.73649(17) -0.25202(15) 0.26566(10) 0.0256(3) Uani 1 2 d . . .
C22 C 0.72857(17) -0.11198(15) 0.23060(10) 0.0265(3) Uani 1 2 d . . .
C23 C 0.61294(15) -0.06291(13) 0.28748(9) 0.0201(3) Uani 1 2 d . . .
C24 C 0.55011(18) -0.30574(14) 0.37134(10) 0.0250(3) Uani 1 2 d . . .
C25 C 0.67368(17) -0.13552(15) 0.37431(10) 0.0247(3) Uani 1 2 d . . .
C26 C 0.69900(17) -0.26774(15) 0.36295(10) 0.0250(3) Uani 1 2 d . . .
H4A H 0.15801 0.45144 0.11551 0.0226 Uiso 1 2 calc R . .
H4B H 0.02903 0.42026 0.06873 0.0226 Uiso 1 2 calc R . .
H5A H -0.08914 0.35875 0.19261 0.0226 Uiso 1 2 calc R . .
H5B H -0.03201 0.47742 0.20453 0.0226 Uiso 1 2 calc R . .
H7A H 0.58935 0.30485 0.11757 0.0350 Uiso 1 2 calc R . .
H7B H 0.52385 0.20838 0.19065 0.0350 Uiso 1 2 calc R . .
H7C H 0.46314 0.35325 0.17556 0.0350 Uiso 1 2 calc R . .
H8A H 0.27502 0.41841 -0.05842 0.0345 Uiso 1 2 calc R . .
H8B H 0.43193 0.43857 -0.03858 0.0345 Uiso 1 2 calc R . .
H8C H 0.29469 0.49386 0.00934 0.0345 Uiso 1 2 calc R . .
H9A H 0.4742 0.0729 0.06772 0.0347 Uiso 1 2 calc R . .
H9B H 0.53495 0.17021 -0.00706 0.0347 Uiso 1 2 calc R . .
H9C H 0.37966 0.1378 -0.01607 0.0347 Uiso 1 2 calc R . .
H10A H 0.01158 0.22288 -0.082 0.0322 Uiso 1 2 calc R . .
H10B H 0.17058 0.24841 -0.07386 0.0322 Uiso 1 2 calc R . .
H10C H 0.03353 0.347 -0.05927 0.0322 Uiso 1 2 calc R . .
H11A H -0.16843 0.15647 0.06024 0.0378 Uiso 1 2 calc R . .
H11B H -0.16007 0.28221 0.08509 0.0378 Uiso 1 2 calc R . .
H11C H -0.12455 0.15318 0.15431 0.0378 Uiso 1 2 calc R . .
H12A H 0.09553 -0.02108 0.0397 0.0320 Uiso 1 2 calc R . .
H12B H 0.13898 -0.03377 0.13544 0.0320 Uiso 1 2 calc R . .
H12C H 0.2512 -0.00039 0.06148 0.0320 Uiso 1 2 calc R . .
H13A H 0.15994 0.54613 0.40897 0.0451 Uiso 1 2 calc R . .
H13B H 0.07274 0.43658 0.44466 0.0451 Uiso 1 2 calc R . .
H13C H 0.01232 0.54561 0.36447 0.0451 Uiso 1 2 calc R . .
H14A H 0.32735 0.49088 0.19896 0.0492 Uiso 1 2 calc R . .
H14B H 0.31316 0.57772 0.26306 0.0492 Uiso 1 2 calc R . .
H14C H 0.17832 0.58157 0.20561 0.0492 Uiso 1 2 calc R . .
H15A H 0.33104 0.24686 0.43241 0.0391 Uiso 1 2 calc R . .
H15B H 0.42242 0.3542 0.39959 0.0391 Uiso 1 2 calc R . .
H15C H 0.4192 0.25446 0.34648 0.0391 Uiso 1 2 calc R . .
H16A H -0.27797 0.35957 0.40116 0.0382 Uiso 1 2 calc R . .
H16B H -0.24925 0.41832 0.30385 0.0382 Uiso 1 2 calc R . .
H16C H -0.16765 0.45324 0.37577 0.0382 Uiso 1 2 calc R . .
H17A H -0.20559 0.10526 0.37618 0.0349 Uiso 1 2 calc R . .
H17B H -0.06849 0.06929 0.32108 0.0349 Uiso 1 2 calc R . .
H17C H -0.19935 0.17595 0.27877 0.0349 Uiso 1 2 calc R . .
H18A H 0.08614 0.11348 0.47387 0.0374 Uiso 1 2 calc R . .
H18B H -0.06397 0.17207 0.50879 0.0374 Uiso 1 2 calc R . .
H18C H 0.06277 0.25013 0.48745 0.0374 Uiso 1 2 calc R . .
H19 H 0.39281 -0.26144 0.27433 0.0242 Uiso 1 2 calc R . .
H20A H 0.58923 -0.23677 0.16776 0.0305 Uiso 1 2 calc R . .
H20B H 0.61653 -0.37238 0.23217 0.0305 Uiso 1 2 calc R . .
H21 H 0.83059 -0.30292 0.25533 0.0307 Uiso 1 2 calc R . .
H22A H 0.82155 -0.0872 0.23723 0.0318 Uiso 1 2 calc R . .
H22B H 0.69847 -0.08444 0.17051 0.0318 Uiso 1 2 calc R . .
H23 H 0.60137 0.02835 0.27972 0.0241 Uiso 1 2 calc R . .
H24A H 0.55831 -0.39627 0.38185 0.0300 Uiso 1 2 calc R . .
H24B H 0.49288 -0.27655 0.41663 0.0300 Uiso 1 2 calc R . .
H25A H 0.60359 -0.12481 0.4195 0.0297 Uiso 1 2 calc R . .
H25B H 0.76463 -0.11186 0.38661 0.0297 Uiso 1 2 calc R . .
H26 H 0.77397 -0.3267 0.40194 0.0300 Uiso 1 2 calc R . .


loop_
_atom_site_aniso_label
_atom_site_aniso_U_11
_atom_site_aniso_U_22
_atom_site_aniso_U_33
_atom_site_aniso_U_12
_atom_site_aniso_U_13
_atom_site_aniso_U_23
Fe1 0.01673(11) 0.01323(10) 0.01645(11) -0.00078(7) -0.00029(7) -0.00254(8)
P1 0.01487(16) 0.01270(16) 0.01569(16) -0.00112(12) -0.00006(12) -0.00285(12)
Si1 0.01815(19) 0.01960(19) 0.01925(19) -0.00364(15) 0.00332(14) -0.00196(15)
Si2 0.01924(19) 0.01772(19) 0.01783(18) -0.00287(14) -0.00168(14) -0.00534(15)
Si3 0.0245(2) 0.01868(19) 0.0231(2) -0.00532(16) -0.00122(16) -0.00817(16)
Si4 0.01850(19) 0.01891(19) 0.01882(19) -0.00132(15) 0.00288(14) -0.00411(15)
O1 0.0195(5) 0.0210(5) 0.0151(5) 0.0030(4) -0.0037(4) -0.0021(4)
O2 0.0513(8) 0.0422(7) 0.0205(6) -0.0005(6) 0.0011(5) -0.0081(5)
O3 0.0280(6) 0.0309(6) 0.0518(8) -0.0131(5) 0.0024(6) -0.0078(6)
N1 0.0167(5) 0.0147(5) 0.0160(5) -0.0005(4) -0.0032(4) -0.0029(4)
C1 0.0270(8) 0.0205(7) 0.0240(7) -0.0002(6) 0.0024(6) -0.0048(6)
C2 0.0226(7) 0.0199(7) 0.0272(8) 0.0003(6) -0.0005(6) -0.0033(6)
C3 0.0165(6) 0.0139(6) 0.0153(6) -0.0015(5) 0.0002(5) -0.0029(5)
C4 0.0222(7) 0.0146(6) 0.0178(6) -0.0010(5) -0.0003(5) -0.0022(5)
C5 0.0194(7) 0.0155(6) 0.0194(7) 0.0007(5) -0.0006(5) -0.0030(5)
C6 0.0175(6) 0.0139(6) 0.0175(6) -0.0012(5) 0.0004(5) -0.0047(5)
C7 0.0207(7) 0.0369(9) 0.0296(8) -0.0106(6) 0.0014(6) -0.0040(7)
C8 0.0292(8) 0.0261(8) 0.0273(8) -0.0082(6) 0.0045(6) 0.0017(6)
C9 0.0305(8) 0.0277(8) 0.0245(8) 0.0001(6) 0.0091(6) -0.0044(6)
C10 0.0351(9) 0.0251(8) 0.0193(7) -0.0037(6) -0.0047(6) -0.0042(6)
C11 0.0213(7) 0.0440(10) 0.0362(9) -0.0101(7) 0.0014(6) -0.0197(8)
C12 0.0338(8) 0.0192(7) 0.0283(8) -0.0038(6) -0.0093(6) -0.0078(6)
C13 0.0408(10) 0.0361(10) 0.0435(10) -0.0040(8) 0.0008(8) -0.0263(8)
C14 0.0570(12) 0.0343(10) 0.0386(10) -0.0276(9) -0.0012(9) -0.0075(8)
C15 0.0297(8) 0.0334(9) 0.0380(9) -0.0037(7) -0.0102(7) -0.0150(7)
C16 0.0256(8) 0.0295(8) 0.0370(9) 0.0026(7) 0.0078(7) -0.0089(7)
C17 0.0265(8) 0.0294(8) 0.0345(9) -0.0112(6) 0.0089(7) -0.0103(7)
C18 0.0314(9) 0.0381(9) 0.0199(7) -0.0033(7) 0.0023(6) -0.0024(7)
C19 0.0211(7) 0.0141(6) 0.0255(7) -0.0014(5) -0.0016(6) -0.0067(5)
C20 0.0287(8) 0.0220(7) 0.0245(7) 0.0043(6) -0.0015(6) -0.0101(6)
C21 0.0207(7) 0.0254(8) 0.0275(8) 0.0040(6) -0.0008(6) -0.0066(6)
C22 0.0196(7) 0.0282(8) 0.0282(8) -0.0021(6) 0.0014(6) -0.0027(6)
C23 0.0177(7) 0.0179(7) 0.0246(7) -0.0033(5) -0.0043(5) -0.0044(6)
C24 0.0303(8) 0.0160(7) 0.0249(7) 0.0004(6) -0.0003(6) -0.0015(6)
C25 0.0249(7) 0.0242(7) 0.0246(7) 0.0002(6) -0.0089(6) -0.0072(6)
C26 0.0244(7) 0.0225(7) 0.0241(7) 0.0041(6) -0.0059(6) -0.0038(6)

#==============================================================================
_computing_data_collection       'CrystalClear (Rigaku Inc., 2008)'
_computing_cell_refinement       CrystalClear
_computing_data_reduction        CrystalClear
_computing_structure_solution    'Il Milione (Burla, et al., 2007)'
_computing_structure_refinement  'SHELXL97 (Sheldrick, 2008)'
_computing_publication_material  'CrystalStructure 4.1 (Rigaku, 2014)'
_computing_molecular_graphics    'CrystalStructure 4.1'

#==============================================================================
# MOLECULAR GEOMETRY

_geom_special_details            
;
    ENTER SPECIAL DETAILS OF THE MOLECULAR GEOMETRY
;

loop_
_geom_bond_atom_site_label_1
_geom_bond_atom_site_label_2
_geom_bond_distance
_geom_bond_publ_flag
_geom_bond_site_symmetry_1
_geom_bond_site_symmetry_2
Fe1 P1 2.1205(4) yes . .
Fe1 O1 1.9300(11) yes . .
Fe1 N1 1.9389(11) yes . .
Fe1 C1 1.7587(17) yes . .
Fe1 C2 1.7699(18) yes . .
P1 C3 1.8580(13) yes . .
P1 C6 1.8585(15) yes . .
Si1 C3 1.9327(14) yes . .
Si1 C7 1.8729(19) yes . .
Si1 C8 1.8856(15) yes . .
Si1 C9 1.8627(19) yes . .
Si2 C3 1.9209(16) yes . .
Si2 C10 1.8822(15) yes . .
Si2 C11 1.8661(17) yes . .
Si2 C12 1.8656(16) yes . .
Si3 C6 1.9282(17) yes . .
Si3 C13 1.874(2) yes . .
Si3 C14 1.875(2) yes . .
Si3 C15 1.8672(17) yes . .
Si4 C6 1.9271(15) yes . .
Si4 C16 1.8775(17) yes . .
Si4 C17 1.864(2) yes . .
Si4 C18 1.8684(16) yes . .
O1 N1 1.3851(14) yes . .
O2 C1 1.155(2) yes . .
O3 C2 1.152(2) yes . .
N1 C19 1.502(2) yes . .
N1 C23 1.505(2) yes . .
C3 C4 1.5656(19) yes . .
C4 C5 1.533(2) yes . .
C5 C6 1.5625(18) yes . .
C19 C20 1.528(2) yes . .
C19 C24 1.524(2) yes . .
C20 C21 1.539(3) yes . .
C21 C22 1.541(2) yes . .
C21 C26 1.592(2) yes . .
C22 C23 1.527(2) yes . .
C23 C25 1.525(2) yes . .
C24 C26 1.540(2) yes . .
C25 C26 1.537(3) yes . .
C4 H4A 0.990 no . .
C4 H4B 0.990 no . .
C5 H5A 0.990 no . .
C5 H5B 0.990 no . .
C7 H7A 0.980 no . .
C7 H7B 0.980 no . .
C7 H7C 0.980 no . .
C8 H8A 0.980 no . .
C8 H8B 0.980 no . .
C8 H8C 0.980 no . .
C9 H9A 0.980 no . .
C9 H9B 0.980 no . .
C9 H9C 0.980 no . .
C10 H10A 0.980 no . .
C10 H10B 0.980 no . .
C10 H10C 0.980 no . .
C11 H11A 0.980 no . .
C11 H11B 0.980 no . .
C11 H11C 0.980 no . .
C12 H12A 0.980 no . .
C12 H12B 0.980 no . .
C12 H12C 0.980 no . .
C13 H13A 0.980 no . .
C13 H13B 0.980 no . .
C13 H13C 0.980 no . .
C14 H14A 0.980 no . .
C14 H14B 0.980 no . .
C14 H14C 0.980 no . .
C15 H15A 0.980 no . .
C15 H15B 0.980 no . .
C15 H15C 0.980 no . .
C16 H16A 0.980 no . .
C16 H16B 0.980 no . .
C16 H16C 0.980 no . .
C17 H17A 0.980 no . .
C17 H17B 0.980 no . .
C17 H17C 0.980 no . .
C18 H18A 0.980 no . .
C18 H18B 0.980 no . .
C18 H18C 0.980 no . .
C19 H19 1.000 no . .
C20 H20A 0.990 no . .
C20 H20B 0.990 no . .
C21 H21 1.000 no . .
C22 H22A 0.990 no . .
C22 H22B 0.990 no . .
C23 H23 1.000 no . .
C24 H24A 0.990 no . .
C24 H24B 0.990 no . .
C25 H25A 0.990 no . .
C25 H25B 0.990 no . .
C26 H26 1.000 no . .

loop_
_geom_angle_atom_site_label_1
_geom_angle_atom_site_label_2
_geom_angle_atom_site_label_3
_geom_angle
_geom_angle_publ_flag
_geom_angle_site_symmetry_1
_geom_angle_site_symmetry_2
_geom_angle_site_symmetry_3
P1 Fe1 O1 98.58(3) yes . . .
P1 Fe1 N1 131.31(4) yes . . .
P1 Fe1 C1 101.54(5) yes . . .
P1 Fe1 C2 113.69(5) yes . . .
O1 Fe1 N1 41.95(4) yes . . .
O1 Fe1 C1 145.35(6) yes . . .
O1 Fe1 C2 103.06(7) yes . . .
N1 Fe1 C1 104.91(6) yes . . .
N1 Fe1 C2 104.29(6) yes . . .
C1 Fe1 C2 94.29(8) yes . . .
Fe1 P1 C3 125.47(5) yes . . .
Fe1 P1 C6 134.73(4) yes . . .
C3 P1 C6 97.90(6) yes . . .
C3 Si1 C7 112.10(7) yes . . .
C3 Si1 C8 108.15(6) yes . . .
C3 Si1 C9 115.42(8) yes . . .
C7 Si1 C8 107.62(8) yes . . .
C7 Si1 C9 105.71(8) yes . . .
C8 Si1 C9 107.51(7) yes . . .
C3 Si2 C10 109.17(7) yes . . .
C3 Si2 C11 111.35(8) yes . . .
C3 Si2 C12 115.13(7) yes . . .
C10 Si2 C11 104.42(8) yes . . .
C10 Si2 C12 108.62(8) yes . . .
C11 Si2 C12 107.58(9) yes . . .
C6 Si3 C13 112.68(8) yes . . .
C6 Si3 C14 112.65(9) yes . . .
C6 Si3 C15 112.17(8) yes . . .
C13 Si3 C14 102.11(9) yes . . .
C13 Si3 C15 107.35(9) yes . . .
C14 Si3 C15 109.29(9) yes . . .
C6 Si4 C16 108.57(7) yes . . .
C6 Si4 C17 112.13(7) yes . . .
C6 Si4 C18 115.00(7) yes . . .
C16 Si4 C17 104.29(8) yes . . .
C16 Si4 C18 107.90(8) yes . . .
C17 Si4 C18 108.34(8) yes . . .
Fe1 O1 N1 69.37(6) yes . . .
Fe1 N1 O1 68.68(6) yes . . .
Fe1 N1 C19 120.69(9) yes . . .
Fe1 N1 C23 119.89(10) yes . . .
O1 N1 C19 111.16(12) yes . . .
O1 N1 C23 112.14(10) yes . . .
C19 N1 C23 114.32(10) yes . . .
Fe1 C1 O2 171.85(14) yes . . .
Fe1 C2 O3 175.90(14) yes . . .
P1 C3 Si1 111.08(7) yes . . .
P1 C3 Si2 114.41(7) yes . . .
P1 C3 C4 104.54(9) yes . . .
Si1 C3 Si2 109.59(7) yes . . .
Si1 C3 C4 108.35(9) yes . . .
Si2 C3 C4 108.58(9) yes . . .
C3 C4 C5 110.21(10) yes . . .
C4 C5 C6 109.91(11) yes . . .
P1 C6 Si3 110.30(7) yes . . .
P1 C6 Si4 114.38(7) yes . . .
P1 C6 C5 103.64(10) yes . . .
Si3 C6 Si4 110.79(8) yes . . .
Si3 C6 C5 111.29(10) yes . . .
Si4 C6 C5 106.17(9) yes . . .
N1 C19 C20 109.70(12) yes . . .
N1 C19 C24 108.32(13) yes . . .
C20 C19 C24 100.99(11) yes . . .
C19 C20 C21 100.17(14) yes . . .
C20 C21 C22 105.77(12) yes . . .
C20 C21 C26 104.37(13) yes . . .
C22 C21 C26 104.36(14) yes . . .
C21 C22 C23 100.19(12) yes . . .
N1 C23 C22 109.60(13) yes . . .
N1 C23 C25 108.37(11) yes . . .
C22 C23 C25 100.73(11) yes . . .
C19 C24 C26 100.28(12) yes . . .
C23 C25 C26 100.47(14) yes . . .
C21 C26 C24 104.30(14) yes . . .
C21 C26 C25 104.17(12) yes . . .
C24 C26 C25 105.88(13) yes . . .
C3 C4 H4A 109.614 no . . .
C3 C4 H4B 109.617 no . . .
C5 C4 H4A 109.607 no . . .
C5 C4 H4B 109.612 no . . .
H4A C4 H4B 108.144 no . . .
C4 C5 H5A 109.687 no . . .
C4 C5 H5B 109.688 no . . .
C6 C5 H5A 109.678 no . . .
C6 C5 H5B 109.676 no . . .
H5A C5 H5B 108.177 no . . .
Si1 C7 H7A 109.475 no . . .
Si1 C7 H7B 109.478 no . . .
Si1 C7 H7C 109.472 no . . .
H7A C7 H7B 109.472 no . . .
H7A C7 H7C 109.462 no . . .
H7B C7 H7C 109.469 no . . .
Si1 C8 H8A 109.472 no . . .
Si1 C8 H8B 109.470 no . . .
Si1 C8 H8C 109.467 no . . .
H8A C8 H8B 109.476 no . . .
H8A C8 H8C 109.471 no . . .
H8B C8 H8C 109.472 no . . .
Si1 C9 H9A 109.474 no . . .
Si1 C9 H9B 109.474 no . . .
Si1 C9 H9C 109.468 no . . .
H9A C9 H9B 109.471 no . . .
H9A C9 H9C 109.476 no . . .
H9B C9 H9C 109.463 no . . .
Si2 C10 H10A 109.466 no . . .
Si2 C10 H10B 109.468 no . . .
Si2 C10 H10C 109.470 no . . .
H10A C10 H10B 109.479 no . . .
H10A C10 H10C 109.470 no . . .
H10B C10 H10C 109.475 no . . .
Si2 C11 H11A 109.473 no . . .
Si2 C11 H11B 109.471 no . . .
Si2 C11 H11C 109.476 no . . .
H11A C11 H11B 109.467 no . . .
H11A C11 H11C 109.473 no . . .
H11B C11 H11C 109.467 no . . .
Si2 C12 H12A 109.472 no . . .
Si2 C12 H12B 109.473 no . . .
Si2 C12 H12C 109.479 no . . .
H12A C12 H12B 109.464 no . . .
H12A C12 H12C 109.470 no . . .
H12B C12 H12C 109.469 no . . .
Si3 C13 H13A 109.466 no . . .
Si3 C13 H13B 109.473 no . . .
Si3 C13 H13C 109.469 no . . .
H13A C13 H13B 109.477 no . . .
H13A C13 H13C 109.469 no . . .
H13B C13 H13C 109.474 no . . .
Si3 C14 H14A 109.470 no . . .
Si3 C14 H14B 109.475 no . . .
Si3 C14 H14C 109.471 no . . .
H14A C14 H14B 109.470 no . . .
H14A C14 H14C 109.466 no . . .
H14B C14 H14C 109.476 no . . .
Si3 C15 H15A 109.472 no . . .
Si3 C15 H15B 109.471 no . . .
Si3 C15 H15C 109.465 no . . .
H15A C15 H15B 109.478 no . . .
H15A C15 H15C 109.470 no . . .
H15B C15 H15C 109.471 no . . .
Si4 C16 H16A 109.468 no . . .
Si4 C16 H16B 109.473 no . . .
Si4 C16 H16C 109.471 no . . .
H16A C16 H16B 109.466 no . . .
H16A C16 H16C 109.479 no . . .
H16B C16 H16C 109.471 no . . .
Si4 C17 H17A 109.470 no . . .
Si4 C17 H17B 109.476 no . . .
Si4 C17 H17C 109.473 no . . .
H17A C17 H17B 109.473 no . . .
H17A C17 H17C 109.470 no . . .
H17B C17 H17C 109.465 no . . .
Si4 C18 H18A 109.475 no . . .
Si4 C18 H18B 109.477 no . . .
Si4 C18 H18C 109.467 no . . .
H18A C18 H18B 109.477 no . . .
H18A C18 H18C 109.469 no . . .
H18B C18 H18C 109.462 no . . .
N1 C19 H19 112.400 no . . .
C20 C19 H19 112.397 no . . .
C24 C19 H19 112.398 no . . .
C19 C20 H20A 111.746 no . . .
C19 C20 H20B 111.739 no . . .
C21 C20 H20A 111.741 no . . .
C21 C20 H20B 111.737 no . . .
H20A C20 H20B 109.482 no . . .
C20 C21 H21 113.787 no . . .
C22 C21 H21 113.780 no . . .
C26 C21 H21 113.781 no . . .
C21 C22 H22A 111.739 no . . .
C21 C22 H22B 111.733 no . . .
C23 C22 H22A 111.738 no . . .
C23 C22 H22B 111.732 no . . .
H22A C22 H22B 109.481 no . . .
N1 C23 H23 112.489 no . . .
C22 C23 H23 112.491 no . . .
C25 C23 H23 112.486 no . . .
C19 C24 H24A 111.717 no . . .
C19 C24 H24B 111.710 no . . .
C26 C24 H24A 111.719 no . . .
C26 C24 H24B 111.722 no . . .
H24A C24 H24B 109.474 no . . .
C23 C25 H25A 111.679 no . . .
C23 C25 H25B 111.677 no . . .
C26 C25 H25A 111.680 no . . .
C26 C25 H25B 111.684 no . . .
H25A C25 H25B 109.445 no . . .
C21 C26 H26 113.831 no . . .
C24 C26 H26 113.830 no . . .
C25 C26 H26 113.825 no . . .

loop_
_geom_torsion_atom_site_label_1
_geom_torsion_atom_site_label_2
_geom_torsion_atom_site_label_3
_geom_torsion_atom_site_label_4
_geom_torsion
_geom_torsion_publ_flag
_geom_torsion_site_symmetry_1
_geom_torsion_site_symmetry_2
_geom_torsion_site_symmetry_3
_geom_torsion_site_symmetry_4
P1 Fe1 O1 N1 146.18(4) no . . . .
O1 Fe1 P1 C3 24.26(4) no . . . .
O1 Fe1 P1 C6 -175.10(4) no . . . .
P1 Fe1 N1 O1 -47.12(8) no . . . .
P1 Fe1 N1 C19 -149.77(5) no . . . .
P1 Fe1 N1 C23 56.90(9) no . . . .
N1 Fe1 P1 C3 53.95(6) no . . . .
N1 Fe1 P1 C6 -145.41(6) no . . . .
C1 Fe1 P1 C3 175.89(6) no . . . .
C1 Fe1 P1 C6 -23.47(6) no . . . .
C2 Fe1 P1 C3 -84.15(7) no . . . .
C2 Fe1 P1 C6 76.49(7) no . . . .
O1 Fe1 N1 O1 -0.00(5) no . . . .
O1 Fe1 N1 C19 -102.65(11) no . . . .
O1 Fe1 N1 C23 104.02(10) no . . . .
N1 Fe1 O1 N1 -0.00(6) no . . . .
C1 Fe1 O1 N1 21.13(13) no . . . .
C2 Fe1 O1 N1 -96.95(6) no . . . .
C1 Fe1 N1 O1 -167.75(7) no . . . .
C1 Fe1 N1 C19 89.60(9) no . . . .
C1 Fe1 N1 C23 -63.74(9) no . . . .
C2 Fe1 N1 O1 93.75(7) no . . . .
C2 Fe1 N1 C19 -8.90(10) no . . . .
C2 Fe1 N1 C23 -162.23(8) no . . . .
Fe1 P1 C3 Si1 -70.83(9) no . . . .
Fe1 P1 C3 Si2 53.89(8) no . . . .
Fe1 P1 C3 C4 172.52(4) no . . . .
Fe1 P1 C6 Si3 91.75(8) no . . . .
Fe1 P1 C6 Si4 -33.92(12) no . . . .
Fe1 P1 C6 C5 -149.04(4) no . . . .
C3 P1 C6 Si3 -104.07(7) no . . . .
C3 P1 C6 Si4 130.26(8) no . . . .
C3 P1 C6 C5 15.14(9) no . . . .
C6 P1 C3 Si1 122.93(8) no . . . .
C6 P1 C3 Si2 -112.36(8) no . . . .
C6 P1 C3 C4 6.27(9) no . . . .
C7 Si1 C3 P1 -26.85(10) no . . . .
C7 Si1 C3 Si2 -154.24(7) no . . . .
C7 Si1 C3 C4 87.44(9) no . . . .
C8 Si1 C3 P1 -145.32(8) no . . . .
C8 Si1 C3 Si2 87.29(8) no . . . .
C8 Si1 C3 C4 -31.03(10) no . . . .
C9 Si1 C3 P1 94.26(9) no . . . .
C9 Si1 C3 Si2 -33.13(8) no . . . .
C9 Si1 C3 C4 -151.45(8) no . . . .
C10 Si2 C3 P1 -176.65(7) no . . . .
C10 Si2 C3 Si1 -51.15(8) no . . . .
C10 Si2 C3 C4 67.03(9) no . . . .
C11 Si2 C3 P1 68.58(9) no . . . .
C11 Si2 C3 Si1 -165.92(7) no . . . .
C11 Si2 C3 C4 -47.74(9) no . . . .
C12 Si2 C3 P1 -54.20(9) no . . . .
C12 Si2 C3 Si1 71.29(8) no . . . .
C12 Si2 C3 C4 -170.53(7) no . . . .
C13 Si3 C6 P1 -161.09(7) no . . . .
C13 Si3 C6 Si4 -33.42(9) no . . . .
C13 Si3 C6 C5 84.46(10) no . . . .
C14 Si3 C6 P1 84.02(9) no . . . .
C14 Si3 C6 Si4 -148.30(8) no . . . .
C14 Si3 C6 C5 -30.43(11) no . . . .
C15 Si3 C6 P1 -39.81(10) no . . . .
C15 Si3 C6 Si4 87.87(9) no . . . .
C15 Si3 C6 C5 -154.25(9) no . . . .
C16 Si4 C6 P1 -157.32(9) no . . . .
C16 Si4 C6 Si3 77.26(9) no . . . .
C16 Si4 C6 C5 -43.69(11) no . . . .
C17 Si4 C6 P1 -42.63(10) no . . . .
C17 Si4 C6 Si3 -168.05(6) no . . . .
C17 Si4 C6 C5 71.00(9) no . . . .
C18 Si4 C6 P1 81.72(11) no . . . .
C18 Si4 C6 Si3 -43.69(10) no . . . .
C18 Si4 C6 C5 -164.65(9) no . . . .
Fe1 O1 N1 Fe1 0.000(11) no . . . .
Fe1 O1 N1 C19 115.88(8) no . . . .
Fe1 O1 N1 C23 -114.76(9) no . . . .
Fe1 N1 C19 C20 152.05(7) no . . . .
Fe1 N1 C19 C24 -98.57(10) no . . . .
Fe1 N1 C23 C22 -151.82(7) no . . . .
Fe1 N1 C23 C25 99.12(9) no . . . .
O1 N1 C19 C20 74.97(12) no . . . .
O1 N1 C19 C24 -175.65(9) no . . . .
O1 N1 C23 C22 -74.46(12) no . . . .
O1 N1 C23 C25 176.48(9) no . . . .
C19 N1 C23 C22 53.24(13) no . . . .
C19 N1 C23 C25 -55.82(14) no . . . .
C23 N1 C19 C20 -53.23(14) no . . . .
C23 N1 C19 C24 56.15(13) no . . . .
P1 C3 C4 C5 -27.19(13) no . . . .
Si1 C3 C4 C5 -145.71(9) no . . . .
Si2 C3 C4 C5 95.33(10) no . . . .
C3 C4 C5 C6 41.11(16) no . . . .
C4 C5 C6 P1 -33.54(14) no . . . .
C4 C5 C6 Si3 84.99(13) no . . . .
C4 C5 C6 Si4 -154.38(11) no . . . .
N1 C19 C20 C21 62.04(12) no . . . .
N1 C19 C24 C26 -63.15(13) no . . . .
C20 C19 C24 C26 52.07(14) no . . . .
C24 C19 C20 C21 -52.14(13) no . . . .
C19 C20 C21 C22 -78.51(12) no . . . .
C19 C20 C21 C26 31.27(12) no . . . .
C20 C21 C22 C23 78.60(14) no . . . .
C20 C21 C26 C24 -0.14(14) no . . . .
C20 C21 C26 C25 -110.96(12) no . . . .
C22 C21 C26 C24 110.67(12) no . . . .
C22 C21 C26 C25 -0.15(14) no . . . .
C26 C21 C22 C23 -31.18(14) no . . . .
C21 C22 C23 N1 -62.01(13) no . . . .
C21 C22 C23 C25 52.07(14) no . . . .
N1 C23 C25 C26 62.65(13) no . . . .
C22 C23 C25 C26 -52.35(13) no . . . .
C19 C24 C26 C21 -31.15(13) no . . . .
C19 C24 C26 C25 78.43(13) no . . . .
C23 C25 C26 C21 31.50(13) no . . . .
C23 C25 C26 C24 -78.17(12) no . . . .

loop_
_geom_contact_atom_site_label_1
_geom_contact_atom_site_label_2
_geom_contact_distance
_geom_contact_publ_flag
_geom_contact_site_symmetry_1
_geom_contact_site_symmetry_2
P1 C7 3.4021(18) no . .
P1 C15 3.484(2) no . .
Si1 O1 3.5947(11) no . .
Si1 C10 3.5457(19) no . .
Si2 C9 3.5223(18) no . .
Si3 C4 3.5506(17) no . .
Si4 C13 3.487(2) no . .
O1 C3 3.5807(16) no . .
O1 C9 3.1638(18) no . .
O1 C12 3.094(2) no . .
O1 C20 3.0184(18) no . .
O1 C22 3.0288(19) no . .
O2 C2 3.522(2) no . .
O2 C18 3.281(2) no . .
O3 C1 3.507(2) no . .
N1 C21 2.7574(19) no . .
N1 C26 2.7448(18) no . .
C1 C18 3.459(2) no . .
C1 C23 3.535(2) no . .
C2 C19 3.179(2) no . .
C4 C8 3.152(2) no . .
C4 C10 3.540(3) no . .
C4 C11 3.370(3) no . .
C4 C14 3.374(3) no . .
C5 C11 3.485(3) no . .
C5 C14 3.335(3) no . .
C5 C16 3.212(2) no . .
C5 C17 3.597(2) no . .
C8 C10 3.569(3) no . .
C9 C12 3.469(3) no . .
C13 C16 3.442(3) no . .
C13 C18 3.599(3) no . .
C19 C22 2.921(2) no . .
C19 C25 2.920(3) no . .
C20 C23 2.923(3) no . .
C20 C25 3.399(3) no . .
C22 C24 3.402(2) no . .
C23 C24 2.921(2) no . .
O2 C17 3.586(2) no . 2_556
O2 C25 3.436(2) no . 2_656
O3 C18 3.598(2) no . 2_556
O3 C22 3.497(2) no . 1_455
C17 O2 3.586(2) no . 2_556
C18 O3 3.598(2) no . 2_556
C22 O3 3.497(2) no . 1_655
C25 O2 3.436(2) no . 2_656
Fe1 H12B 3.1350 no . .
Fe1 H17B 3.3902 no . .
Fe1 H19 3.0205 no . .
Fe1 H23 3.0049 no . .
Fe1 H24B 3.5174 no . .
Fe1 H25A 3.5210 no . .
P1 H4A 3.1466 no . .
P1 H4B 3.5408 no . .
P1 H5A 3.0675 no . .
P1 H5B 3.5512 no . .
P1 H7B 3.1506 no . .
P1 H7C 3.3676 no . .
P1 H11C 3.5589 no . .
P1 H12B 3.5099 no . .
P1 H15C 3.0729 no . .
P1 H17B 3.2044 no . .
Si1 H4A 2.7233 no . .
Si1 H4B 3.2756 no . .
Si1 H10B 3.1761 no . .
Si1 H12C 3.5625 no . .
Si1 H14A 3.5472 no . .
Si2 H4B 2.7235 no . .
Si2 H5A 3.4375 no . .
Si2 H9C 3.1113 no . .
Si3 H4A 3.3170 no . .
Si3 H5B 2.8486 no . .
Si3 H7C 3.4476 no . .
Si3 H16C 3.5491 no . .
Si3 H18C 3.2178 no . .
Si4 H5A 2.7095 no . .
Si4 H5B 3.1478 no . .
Si4 H13B 3.1903 no . .
Si4 H13C 3.5102 no . .
O1 H7B 3.1451 no . .
O1 H9A 2.3219 no . .
O1 H9C 3.5664 no . .
O1 H12B 2.7688 no . .
O1 H12C 2.6388 no . .
O1 H19 2.5877 no . .
O1 H20A 2.7444 no . .
O1 H22B 2.7534 no . .
O1 H23 2.6132 no . .
O2 H15A 2.9858 no . .
O2 H15C 3.5975 no . .
O2 H18A 2.3431 no . .
O2 H18C 3.5346 no . .
O2 H24B 3.4337 no . .
O2 H25A 3.0190 no . .
O3 H12B 2.9682 no . .
O3 H17B 2.7676 no . .
O3 H19 3.0759 no . .
N1 H7B 3.5703 no . .
N1 H9A 3.4701 no . .
N1 H20A 2.6782 no . .
N1 H20B 3.3484 no . .
N1 H22A 3.3491 no . .
N1 H22B 2.6772 no . .
N1 H24A 3.3289 no . .
N1 H24B 2.6396 no . .
N1 H25A 2.6473 no . .
N1 H25B 3.3332 no . .
C1 H15A 3.1350 no . .
C1 H15C 3.3067 no . .
C1 H17B 3.5738 no . .
C1 H18A 2.5931 no . .
C1 H23 3.4958 no . .
C1 H24B 3.2556 no . .
C1 H25A 2.9889 no . .
C2 H12B 2.6734 no . .
C2 H17B 2.7204 no . .
C2 H19 2.6508 no . .
C3 H5A 2.8856 no . .
C3 H5B 3.3801 no . .
C3 H7B 3.3621 no . .
C3 H7C 3.2649 no . .
C3 H8A 3.2722 no . .
C3 H8C 3.1944 no . .
C3 H9A 3.4235 no . .
C3 H9C 3.3324 no . .
C3 H10B 3.2906 no . .
C3 H10C 3.2022 no . .
C3 H11B 3.2551 no . .
C3 H11C 3.3078 no . .
C3 H12B 3.4032 no . .
C3 H12C 3.3273 no . .
C4 H7C 3.5814 no . .
C4 H8A 3.3156 no . .
C4 H8C 2.7948 no . .
C4 H10C 3.1882 no . .
C4 H11B 3.0244 no . .
C4 H14A 3.1298 no . .
C4 H14C 3.0913 no . .
C5 H11B 3.0565 no . .
C5 H11C 3.3934 no . .
C5 H14A 3.5019 no . .
C5 H14C 3.0151 no . .
C5 H16B 2.8713 no . .
C5 H16C 3.4134 no . .
C5 H17C 3.3458 no . .
C6 H4A 2.8777 no . .
C6 H4B 3.3732 no . .
C6 H13B 3.3699 no . .
C6 H13C 3.2791 no . .
C6 H14A 3.3636 no . .
C6 H14C 3.2846 no . .
C6 H15A 3.3375 no . .
C6 H15C 3.2749 no . .
C6 H16B 3.2267 no . .
C6 H16C 3.2364 no . .
C6 H17B 3.2615 no . .
C6 H17C 3.3432 no . .
C6 H18A 3.4149 no . .
C6 H18C 3.3243 no . .
C7 H4A 3.4166 no . .
C7 H8B 3.1329 no . .
C7 H8C 3.2299 no . .
C7 H9A 3.1015 no . .
C7 H9B 3.1310 no . .
C7 H14A 2.8690 no . .
C7 H15C 3.2599 no . .
C7 H23 3.1829 no . .
C8 H4A 2.7167 no . .
C8 H4B 3.1822 no . .
C8 H7A 3.1371 no . .
C8 H7C 3.2198 no . .
C8 H9B 3.1117 no . .
C8 H9C 3.2237 no . .
C8 H10B 3.1301 no . .
C8 H10C 3.3282 no . .
C9 H7A 3.1176 no . .
C9 H7B 3.1192 no . .
C9 H8A 3.1737 no . .
C9 H8B 3.1684 no . .
C9 H10B 2.9987 no . .
C9 H12C 2.7087 no . .
C10 H4B 2.9861 no . .
C10 H8A 2.8582 no . .
C10 H9C 2.9809 no . .
C10 H11A 3.0852 no . .
C10 H11B 3.1040 no . .
C10 H12A 3.1319 no . .
C10 H12C 3.2564 no . .
C11 H4B 3.0729 no . .
C11 H5A 2.8074 no . .
C11 H10A 3.0594 no . .
C11 H10C 3.1382 no . .
C11 H12A 3.1614 no . .
C11 H12B 3.1536 no . .
C11 H17C 3.0530 no . .
C12 H9A 3.2699 no . .
C12 H9C 2.9954 no . .
C12 H10A 3.1910 no . .
C12 H10B 3.2001 no . .
C12 H11A 3.1300 no . .
C12 H11C 3.1861 no . .
C13 H5B 3.4404 no . .
C13 H14B 2.9891 no . .
C13 H14C 3.0968 no . .
C13 H15A 3.1602 no . .
C13 H15B 3.1577 no . .
C13 H16C 2.6909 no . .
C13 H18C 2.8906 no . .
C14 H4A 2.6600 no . .
C14 H5B 3.0415 no . .
C14 H7C 2.8367 no . .
C14 H13A 2.9826 no . .
C14 H13C 3.1034 no . .
C14 H15B 3.1313 no . .
C14 H15C 3.2821 no . .
C15 H7C 3.4176 no . .
C15 H13A 3.1770 no . .
C15 H13B 3.1441 no . .
C15 H14A 3.2064 no . .
C15 H14B 3.2045 no . .
C15 H18C 3.3355 no . .
C16 H5A 2.9902 no . .
C16 H5B 3.0407 no . .
C16 H13B 3.2185 no . .
C16 H13C 2.9936 no . .
C16 H17A 3.1558 no . .
C16 H17C 3.0224 no . .
C16 H18B 3.1172 no . .
C16 H18C 3.2359 no . .
C17 H5A 3.0396 no . .
C17 H11C 2.8473 no . .
C17 H16A 3.0872 no . .
C17 H16B 3.0927 no . .
C17 H18A 3.1767 no . .
C17 H18B 3.1759 no . .
C18 H13B 2.8831 no . .
C18 H15A 3.1729 no . .
C18 H16A 3.1413 no . .
C18 H16C 3.2134 no . .
C18 H17A 3.0773 no . .
C18 H17B 3.2841 no . .
C19 H21 3.2408 no . .
C19 H22B 3.1559 no . .
C19 H23 3.3969 no . .
C19 H25A 3.1582 no . .
C19 H26 3.2399 no . .
C20 H22A 3.3247 no . .
C20 H22B 2.5217 no . .
C20 H24A 2.5980 no . .
C20 H24B 3.2517 no . .
C20 H26 3.2029 no . .
C21 H19 3.2677 no . .
C21 H23 3.2699 no . .
C21 H24A 2.8954 no . .
C21 H24B 3.3112 no . .
C21 H25A 3.3082 no . .
C21 H25B 2.8873 no . .
C22 H20A 2.5215 no . .
C22 H20B 3.3253 no . .
C22 H25A 3.2488 no . .
C22 H25B 2.5912 no . .
C22 H26 3.2059 no . .
C23 H7B 3.0695 no . .
C23 H19 3.3968 no . .
C23 H20A 3.1579 no . .
C23 H21 3.2418 no . .
C23 H24B 3.1541 no . .
C23 H26 3.2423 no . .
C24 H20A 3.2514 no . .
C24 H20B 2.5985 no . .
C24 H21 3.2041 no . .
C24 H25A 2.5227 no . .
C24 H25B 3.3244 no . .
C25 H21 3.1974 no . .
C25 H22A 2.5943 no . .
C25 H22B 3.2484 no . .
C25 H24A 3.3235 no . .
C25 H24B 2.5228 no . .
C26 H19 3.2676 no . .
C26 H20A 3.3118 no . .
C26 H20B 2.8946 no . .
C26 H22A 2.8972 no . .
C26 H22B 3.3130 no . .
C26 H23 3.2691 no . .
H4A H5A 2.8642 no . .
H4A H5B 2.2938 no . .
H4A H7C 2.9975 no . .
H4A H8A 3.1031 no . .
H4A H8B 3.5569 no . .
H4A H8C 2.1378 no . .
H4A H14A 2.3190 no . .
H4A H14B 3.5879 no . .
H4A H14C 2.3752 no . .
H4B H5A 2.2944 no . .
H4B H5B 2.4893 no . .
H4B H8A 3.0638 no . .
H4B H8C 2.8556 no . .
H4B H10B 3.4870 no . .
H4B H10C 2.4404 no . .
H4B H11B 2.5591 no . .
H4B H11C 3.5615 no . .
H5A H11B 2.3224 no . .
H5A H11C 2.6527 no . .
H5A H16B 2.4700 no . .
H5A H16C 3.4452 no . .
H5A H17B 3.4096 no . .
H5A H17C 2.5761 no . .
H5B H13C 2.9787 no . .
H5B H14A 3.4264 no . .
H5B H14C 2.5024 no . .
H5B H16B 2.6524 no . .
H5B H16C 3.0103 no . .
H7A H8B 2.9235 no . .
H7A H8C 3.4247 no . .
H7A H9A 3.3264 no . .
H7A H9B 2.9557 no . .
H7A H14A 3.4060 no . .
H7A H23 3.5576 no . .
H7B H9A 2.9265 no . .
H7B H9B 3.3698 no . .
H7B H14A 3.4310 no . .
H7B H15C 2.8390 no . .
H7B H22B 3.5207 no . .
H7B H23 2.2083 no . .
H7C H8B 3.4041 no . .
H7C H8C 3.1118 no . .
H7C H14A 1.9391 no . .
H7C H14B 3.3058 no . .
H7C H14C 3.4877 no . .
H7C H15C 2.7890 no . .
H8A H9B 3.3285 no . .
H8A H9C 3.0686 no . .
H8A H10B 2.4024 no . .
H8A H10C 2.5653 no . .
H8B H9B 2.9457 no . .
H8B H9C 3.4783 no . .
H8C H10C 3.5869 no . .
H8C H14A 3.1240 no . .
H9A H12C 2.4235 no . .
H9A H20A 3.4760 no . .
H9A H22B 2.8035 no . .
H9A H23 3.5999 no . .
H9B H10B 3.5348 no . .
H9B H12C 3.5871 no . .
H9C H10A 3.5639 no . .
H9C H10B 2.2345 no . .
H9C H12A 3.4836 no . .
H9C H12C 2.2718 no . .
H10A H11A 2.8628 no . .
H10A H11B 3.2813 no . .
H10A H12A 2.9700 no . .
H10A H12C 3.5131 no . .
H10B H12A 3.3505 no . .
H10B H12C 3.1101 no . .
H10C H11A 3.3651 no . .
H10C H11B 2.9648 no . .
H11A H12A 2.9681 no . .
H11A H12B 3.3485 no . .
H11B H17C 3.1327 no . .
H11C H12A 3.4382 no . .
H11C H12B 3.0187 no . .
H11C H17B 2.6944 no . .
H11C H17C 2.1938 no . .
H12B H19 3.5712 no . .
H13A H14B 2.7282 no . .
H13A H14C 3.2550 no . .
H13A H15A 3.4192 no . .
H13A H15B 3.0097 no . .
H13A H16C 3.5575 no . .
H13A H18C 3.5710 no . .
H13B H15A 2.9778 no . .
H13B H15B 3.3694 no . .
H13B H16C 2.5293 no . .
H13B H18A 3.5672 no . .
H13B H18B 3.4082 no . .
H13B H18C 2.0806 no . .
H13C H14B 3.2730 no . .
H13C H14C 2.9665 no . .
H13C H16B 3.3855 no . .
H13C H16C 2.1418 no . .
H13C H18C 3.4148 no . .
H14A H15B 3.3391 no . .
H14A H15C 3.1371 no . .
H14B H15B 2.9772 no . .
H14B H15C 3.5501 no . .
H15A H18A 2.9689 no . .
H15A H18C 2.6564 no . .
H15C H23 3.2250 no . .
H16A H17A 2.9754 no . .
H16A H17C 3.2186 no . .
H16A H18B 2.9166 no . .
H16A H18C 3.4457 no . .
H16B H17A 3.4115 no . .
H16B H17C 2.8418 no . .
H16C H18B 3.3801 no . .
H16C H18C 3.1166 no . .
H17A H18A 3.2682 no . .
H17A H18B 2.9197 no . .
H17B H18A 3.1370 no . .
H17B H18B 3.5593 no . .
H19 H20A 2.5061 no . .
H19 H20B 2.4230 no . .
H19 H24A 2.4183 no . .
H19 H24B 2.5021 no . .
H20A H21 2.6243 no . .
H20A H22A 3.4048 no . .
H20A H22B 2.1897 no . .
H20A H24A 3.5491 no . .
H20B H21 2.3826 no . .
H20B H22B 3.4059 no . .
H20B H24A 2.4510 no . .
H20B H24B 3.5501 no . .
H20B H26 3.3987 no . .
H21 H22A 2.3845 no . .
H21 H22B 2.6268 no . .
H21 H24A 3.4015 no . .
H21 H25B 3.3902 no . .
H21 H26 2.3995 no . .
H22A H23 2.4230 no . .
H22A H25A 3.5453 no . .
H22A H25B 2.4429 no . .
H22A H26 3.4034 no . .
H22B H23 2.5067 no . .
H22B H25B 3.5434 no . .
H23 H25A 2.5026 no . .
H23 H25B 2.4217 no . .
H24A H25A 3.4056 no . .
H24A H26 2.3838 no . .
H24B H25A 2.1929 no . .
H24B H25B 3.4078 no . .
H24B H26 2.6261 no . .
H25A H26 2.6207 no . .
H25B H26 2.3806 no . .
Si2 H12A 3.4037 no . 2_555
O2 H17A 2.6401 no . 2_556
O2 H18B 3.0987 no . 2_556
O2 H25A 2.9357 no . 2_656
O2 H25B 3.0412 no . 2_656
O3 H13A 3.2725 no . 1_545
O3 H13C 3.4015 no . 1_545
O3 H18B 2.9190 no . 2_556
O3 H18C 3.4887 no . 2_556
O3 H21 3.3528 no . 1_455
O3 H22A 2.6445 no . 1_455
O3 H25B 3.1728 no . 1_455
C1 H18B 3.2143 no . 2_556
C2 H18B 3.1392 no . 2_556
C2 H22A 3.4328 no . 1_455
C4 H4B 3.3768 no . 2_565
C4 H10C 2.9077 no . 2_565
C5 H8A 3.5296 no . 2_565
C5 H10C 3.2287 no . 2_565
C7 H8B 3.3473 no . 2_665
C7 H11B 3.3191 no . 1_655
C7 H11C 3.5713 no . 1_655
C7 H17C 3.4545 no . 1_655
C8 H7A 3.3008 no . 2_665
C8 H8B 3.1602 no . 2_665
C8 H11B 3.3773 no . 2_565
C9 H9A 3.2079 no . 2_655
C9 H9C 3.3962 no . 2_655
C9 H12C 3.4586 no . 2_655
C9 H20A 3.0492 no . 2_655
C10 H4A 3.5294 no . 2_565
C10 H4B 3.5409 no . 2_565
C10 H5B 3.3597 no . 2_565
C10 H12A 3.3502 no . 2_555
C10 H14C 3.4361 no . 2_565
C10 H21 3.3648 no . 2_655
C10 H22B 3.5264 no . 2_655
C11 H7A 2.8757 no . 1_455
C11 H12A 3.2832 no . 2_555
C11 H22A 3.5932 no . 1_455
C12 H10A 3.2869 no . 2_555
C12 H11A 3.2695 no . 2_555
C12 H12A 3.0196 no . 2_555
C13 H13B 3.2487 no . 2_566
C13 H21 3.5397 no . 1_465
C13 H26 3.3787 no . 1_465
C13 H26 3.5361 no . 2_656
C14 H19 3.0847 no . 1_565
C15 H24B 3.5340 no . 2_656
C15 H25A 3.3574 no . 2_656
C16 H20B 3.2202 no . 1_465
C16 H21 3.5877 no . 1_465
C16 H24A 3.0829 no . 1_465
C16 H26 3.4624 no . 1_465
C17 H22A 3.3654 no . 1_455
C17 H23 3.1475 no . 1_455
C17 H25B 3.0385 no . 1_455
C18 H25B 3.0292 no . 2_656
C19 H14B 2.9814 no . 1_545
C20 H8A 3.5490 no . 2_655
C20 H9C 3.4513 no . 2_655
C20 H10B 3.2205 no . 2_655
C20 H14B 3.4043 no . 1_545
C20 H16B 3.3549 no . 1_645
C21 H10B 3.2227 no . 2_655
C21 H13C 3.3026 no . 1_645
C21 H16C 3.3568 no . 1_645
C22 H10B 3.3442 no . 2_655
C22 H11C 3.4863 no . 1_655
C23 H17A 3.3982 no . 1_655
C23 H17C 3.4886 no . 1_655
C24 H14B 3.5397 no . 1_545
C24 H16C 3.4375 no . 1_645
C25 H15A 3.1019 no . 2_656
C25 H17A 3.1693 no . 1_655
C25 H18A 3.5153 no . 2_656
C25 H18C 3.2788 no . 2_656
C26 H13C 3.3019 no . 1_645
C26 H15A 3.4174 no . 2_656
C26 H16C 3.1473 no . 1_645
C26 H18C 3.4570 no . 2_656
H4A C10 3.5294 no . 2_565
H4A H4B 3.4025 no . 2_565
H4A H10C 2.6253 no . 2_565
H4B C4 3.3768 no . 2_565
H4B C10 3.5409 no . 2_565
H4B H4A 3.4025 no . 2_565
H4B H4B 2.5153 no . 2_565
H4B H8A 3.0918 no . 2_565
H4B H8C 3.2398 no . 2_565
H4B H10C 2.5707 no . 2_565
H5A H7A 3.5341 no . 1_455
H5A H8A 3.1877 no . 2_565
H5B C10 3.3597 no . 2_565
H5B H8A 3.2204 no . 2_565
H5B H10A 3.5329 no . 2_565
H5B H10B 3.3690 no . 2_565
H5B H10C 2.6934 no . 2_565
H5B H20B 3.5085 no . 1_465
H5B H21 2.8951 no . 1_465
H7A C8 3.3008 no . 2_665
H7A C11 2.8757 no . 1_655
H7A H5A 3.5341 no . 1_655
H7A H8A 3.5218 no . 2_665
H7A H8B 2.8540 no . 2_665
H7A H8C 3.0251 no . 2_665
H7A H11A 2.8571 no . 1_655
H7A H11B 2.3888 no . 1_655
H7A H11C 2.9158 no . 1_655
H7A H17C 3.2339 no . 1_655
H7B H11A 3.5914 no . 1_655
H7B H11B 3.5286 no . 1_655
H7B H11C 3.3245 no . 1_655
H7B H17C 2.9530 no . 1_655
H7C H8B 3.1107 no . 2_665
H8A C5 3.5296 no . 2_565
H8A C20 3.5490 no . 2_655
H8A H4B 3.0918 no . 2_565
H8A H5A 3.1877 no . 2_565
H8A H5B 3.2204 no . 2_565
H8A H7A 3.5218 no . 2_665
H8A H11B 3.2994 no . 2_565
H8A H20A 3.1350 no . 2_655
H8A H20B 3.1236 no . 2_655
H8B C7 3.3473 no . 2_665
H8B C8 3.1602 no . 2_665
H8B H7A 2.8540 no . 2_665
H8B H7C 3.1107 no . 2_665
H8B H8B 2.6273 no . 2_665
H8B H8C 2.9204 no . 2_665
H8B H14A 3.4499 no . 2_665
H8B H20A 3.5290 no . 2_655
H8B H20B 3.5040 no . 2_655
H8C H4B 3.2398 no . 2_565
H8C H7A 3.0251 no . 2_665
H8C H8B 2.9204 no . 2_665
H8C H10C 3.4673 no . 2_565
H8C H11B 2.7303 no . 2_565
H9A C9 3.2079 no . 2_655
H9A H9A 3.0638 no . 2_655
H9A H9B 3.1846 no . 2_655
H9A H9C 2.8406 no . 2_655
H9A H12C 3.4002 no . 2_655
H9B H9A 3.1846 no . 2_655
H9B H9C 3.3743 no . 2_655
H9B H11A 3.0140 no . 1_655
H9B H12C 2.8078 no . 2_655
H9B H20A 2.7883 no . 2_655
H9C C9 3.3962 no . 2_655
H9C C20 3.4513 no . 2_655
H9C H9A 2.8406 no . 2_655
H9C H9B 3.3743 no . 2_655
H9C H9C 3.4460 no . 2_655
H9C H20A 2.4879 no . 2_655
H9C H22B 2.8981 no . 2_655
H10A C12 3.2869 no . 2_555
H10A H5B 3.5329 no . 2_565
H10A H12A 2.6091 no . 2_555
H10A H12B 3.1028 no . 2_555
H10A H14C 2.9629 no . 2_565
H10A H21 3.1636 no . 2_655
H10A H22A 3.4789 no . 2_655
H10A H22B 3.3658 no . 2_655
H10B C20 3.2205 no . 2_655
H10B C21 3.2227 no . 2_655
H10B C22 3.3442 no . 2_655
H10B H5B 3.3690 no . 2_565
H10B H20A 2.6957 no . 2_655
H10B H20B 3.4060 no . 2_655
H10B H21 2.8796 no . 2_655
H10B H22A 3.5981 no . 2_655
H10B H22B 2.8281 no . 2_655
H10C C4 2.9077 no . 2_565
H10C C5 3.2287 no . 2_565
H10C H4A 2.6253 no . 2_565
H10C H4B 2.5707 no . 2_565
H10C H5B 2.6934 no . 2_565
H10C H8C 3.4673 no . 2_565
H10C H14C 3.0306 no . 2_565
H10C H21 3.5322 no . 2_655
H11A C12 3.2695 no . 2_555
H11A H7A 2.8571 no . 1_455
H11A H7B 3.5914 no . 1_455
H11A H9B 3.0140 no . 1_455
H11A H12A 2.5138 no . 2_555
H11A H12C 3.1896 no . 2_555
H11A H22A 3.4841 no . 1_455
H11A H22B 3.3172 no . 1_455
H11B C7 3.3191 no . 1_455
H11B C8 3.3773 no . 2_565
H11B H7A 2.3888 no . 1_455
H11B H7B 3.5286 no . 1_455
H11B H8A 3.2994 no . 2_565
H11B H8C 2.7303 no . 2_565
H11C C7 3.5713 no . 1_455
H11C C22 3.4863 no . 1_455
H11C H7A 2.9158 no . 1_455
H11C H7B 3.3245 no . 1_455
H11C H22A 2.8631 no . 1_455
H11C H22B 3.3913 no . 1_455
H11C H23 3.5313 no . 1_455
H12A Si2 3.4037 no . 2_555
H12A C10 3.3502 no . 2_555
H12A C11 3.2832 no . 2_555
H12A C12 3.0196 no . 2_555
H12A H10A 2.6091 no . 2_555
H12A H11A 2.5138 no . 2_555
H12A H12A 2.1727 no . 2_555
H12A H12B 3.5483 no . 2_555
H12B H10A 3.1028 no . 2_555
H12B H12A 3.5483 no . 2_555
H12B H22A 3.4578 no . 1_455
H12C C9 3.4586 no . 2_655
H12C H9A 3.4002 no . 2_655
H12C H9B 2.8078 no . 2_655
H12C H11A 3.1896 no . 2_555
H13A O3 3.2725 no . 1_565
H13A H13B 3.2101 no . 2_566
H13A H16C 3.5314 no . 2_566
H13A H18C 3.5457 no . 2_566
H13A H26 3.4477 no . 2_656
H13B C13 3.2487 no . 2_566
H13B H13A 3.2101 no . 2_566
H13B H13B 2.7658 no . 2_566
H13B H13C 3.2454 no . 2_566
H13B H26 3.4738 no . 1_465
H13B H26 2.8262 no . 2_656
H13C O3 3.4015 no . 1_565
H13C C21 3.3026 no . 1_465
H13C C26 3.3019 no . 1_465
H13C H13B 3.2454 no . 2_566
H13C H21 2.5856 no . 1_465
H13C H26 2.5849 no . 1_465
H14A H8B 3.4499 no . 2_665
H14A H19 3.5116 no . 1_565
H14A H20B 3.5123 no . 1_565
H14B C19 2.9814 no . 1_565
H14B C20 3.4043 no . 1_565
H14B C24 3.5397 no . 1_565
H14B H19 2.1577 no . 1_565
H14B H20B 3.0273 no . 1_565
H14B H24A 3.1833 no . 1_565
H14C C10 3.4361 no . 2_565
H14C H10A 2.9629 no . 2_565
H14C H10C 3.0306 no . 2_565
H14C H19 3.3355 no . 1_565
H14C H21 3.4514 no . 1_465
H15A C25 3.1019 no . 2_656
H15A C26 3.4174 no . 2_656
H15A H24B 3.1532 no . 2_656
H15A H25A 2.5078 no . 2_656
H15A H25B 3.1616 no . 2_656
H15A H26 3.1426 no . 2_656
H15B H16A 2.8459 no . 1_655
H15B H16B 3.5409 no . 1_655
H15B H24A 3.2771 no . 1_565
H15B H24B 3.0099 no . 2_656
H15B H25A 3.4572 no . 2_656
H15C H16A 3.5291 no . 1_655
H16A H15B 2.8459 no . 1_455
H16A H15C 3.5291 no . 1_455
H16A H20B 3.5748 no . 1_465
H16A H24A 2.8637 no . 1_465
H16A H24B 3.5743 no . 2_556
H16B C20 3.3549 no . 1_465
H16B H15B 3.5409 no . 1_455
H16B H20B 2.4967 no . 1_465
H16B H21 3.2960 no . 1_465
H16B H24A 3.0232 no . 1_465
H16C C21 3.3568 no . 1_465
H16C C24 3.4375 no . 1_465
H16C C26 3.1473 no . 1_465
H16C H13A 3.5314 no . 2_566
H16C H20B 3.1815 no . 1_465
H16C H21 2.9712 no . 1_465
H16C H24A 2.8381 no . 1_465
H16C H26 2.6022 no . 1_465
H17A O2 2.6401 no . 2_556
H17A C23 3.3982 no . 1_455
H17A C25 3.1693 no . 1_455
H17A H18A 3.0952 no . 2_556
H17A H22A 3.5083 no . 1_455
H17A H23 2.8478 no . 1_455
H17A H25A 3.3717 no . 1_455
H17A H25B 2.5034 no . 1_455
H17B H18A 3.4940 no . 2_556
H17B H18B 3.4636 no . 2_556
H17B H22A 2.8602 no . 1_455
H17B H23 3.3592 no . 1_455
H17B H25B 2.8069 no . 1_455
H17C C7 3.4545 no . 1_455
H17C C23 3.4886 no . 1_455
H17C H7A 3.2339 no . 1_455
H17C H7B 2.9530 no . 1_455
H17C H22A 3.2057 no . 1_455
H17C H23 2.7480 no . 1_455
H17C H25B 3.3817 no . 1_455
H18A C25 3.5153 no . 2_656
H18A H17A 3.0952 no . 2_556
H18A H17B 3.4940 no . 2_556
H18A H18A 3.2296 no . 2_556
H18A H18B 3.2381 no . 2_556
H18A H25A 3.5090 no . 2_656
H18A H25B 2.7250 no . 2_656
H18B O2 3.0987 no . 2_556
H18B O3 2.9190 no . 2_556
H18B C1 3.2143 no . 2_556
H18B C2 3.1392 no . 2_556
H18B H17B 3.4636 no . 2_556
H18B H18A 3.2381 no . 2_556
H18B H25B 3.2338 no . 2_656
H18C O3 3.4887 no . 2_556
H18C C25 3.2788 no . 2_656
H18C C26 3.4570 no . 2_656
H18C H13A 3.5457 no . 2_566
H18C H25A 3.4469 no . 2_656
H18C H25B 2.6547 no . 2_656
H18C H26 2.8175 no . 2_656
H19 C14 3.0847 no . 1_545
H19 H14A 3.5116 no . 1_545
H19 H14B 2.1577 no . 1_545
H19 H14C 3.3355 no . 1_545
H20A C9 3.0492 no . 2_655
H20A H8A 3.1350 no . 2_655
H20A H8B 3.5290 no . 2_655
H20A H9B 2.7883 no . 2_655
H20A H9C 2.4879 no . 2_655
H20A H10B 2.6957 no . 2_655
H20B C16 3.2202 no . 1_645
H20B H5B 3.5085 no . 1_645
H20B H8A 3.1236 no . 2_655
H20B H8B 3.5040 no . 2_655
H20B H10B 3.4060 no . 2_655
H20B H14A 3.5123 no . 1_545
H20B H14B 3.0273 no . 1_545
H20B H16A 3.5748 no . 1_645
H20B H16B 2.4967 no . 1_645
H20B H16C 3.1815 no . 1_645
H21 O3 3.3528 no . 1_655
H21 C10 3.3648 no . 2_655
H21 C13 3.5397 no . 1_645
H21 C16 3.5877 no . 1_645
H21 H5B 2.8951 no . 1_645
H21 H10A 3.1636 no . 2_655
H21 H10B 2.8796 no . 2_655
H21 H10C 3.5322 no . 2_655
H21 H13C 2.5856 no . 1_645
H21 H14C 3.4514 no . 1_645
H21 H16B 3.2960 no . 1_645
H21 H16C 2.9712 no . 1_645
H22A O3 2.6445 no . 1_655
H22A C2 3.4328 no . 1_655
H22A C11 3.5932 no . 1_655
H22A C17 3.3654 no . 1_655
H22A H10A 3.4789 no . 2_655
H22A H10B 3.5981 no . 2_655
H22A H11A 3.4841 no . 1_655
H22A H11C 2.8631 no . 1_655
H22A H12B 3.4578 no . 1_655
H22A H17A 3.5083 no . 1_655
H22A H17B 2.8602 no . 1_655
H22A H17C 3.2057 no . 1_655
H22B C10 3.5264 no . 2_655
H22B H9C 2.8981 no . 2_655
H22B H10A 3.3658 no . 2_655
H22B H10B 2.8281 no . 2_655
H22B H11A 3.3172 no . 1_655
H22B H11C 3.3913 no . 1_655
H23 C17 3.1475 no . 1_655
H23 H11C 3.5313 no . 1_655
H23 H17A 2.8478 no . 1_655
H23 H17B 3.3592 no . 1_655
H23 H17C 2.7480 no . 1_655
H24A C16 3.0829 no . 1_645
H24A H14B 3.1833 no . 1_545
H24A H15B 3.2771 no . 1_545
H24A H16A 2.8637 no . 1_645
H24A H16B 3.0232 no . 1_645
H24A H16C 2.8381 no . 1_645
H24B C15 3.5340 no . 2_656
H24B H15A 3.1532 no . 2_656
H24B H15B 3.0099 no . 2_656
H24B H16A 3.5743 no . 2_556
H25A O2 2.9357 no . 2_656
H25A C15 3.3574 no . 2_656
H25A H15A 2.5078 no . 2_656
H25A H15B 3.4572 no . 2_656
H25A H17A 3.3717 no . 1_655
H25A H18A 3.5090 no . 2_656
H25A H18C 3.4469 no . 2_656
H25B O2 3.0412 no . 2_656
H25B O3 3.1728 no . 1_655
H25B C17 3.0385 no . 1_655
H25B C18 3.0292 no . 2_656
H25B H15A 3.1616 no . 2_656
H25B H17A 2.5034 no . 1_655
H25B H17B 2.8069 no . 1_655
H25B H17C 3.3817 no . 1_655
H25B H18A 2.7250 no . 2_656
H25B H18B 3.2338 no . 2_656
H25B H18C 2.6547 no . 2_656
H26 C13 3.3787 no . 1_645
H26 C13 3.5361 no . 2_656
H26 C16 3.4624 no . 1_645
H26 H13A 3.4477 no . 2_656
H26 H13B 3.4738 no . 1_645
H26 H13B 2.8262 no . 2_656
H26 H13C 2.5849 no . 1_645
H26 H15A 3.1426 no . 2_656
H26 H16C 2.6022 no . 1_645
H26 H18C 2.8175 no . 2_656

#==============================================================================

#==============================================================================
# Additional structures and associated data_? identifiers
# should be added at this point if there is more than one 
# structure analysis in the CIF.

#==============================================================================
#     End of CIF
#==============================================================================
####################################################################### 
# 
# This file contains crystal structure data downloaded from the 
# Cambridge Structural Database (CSD) hosted by the Cambridge 
# Crystallographic Data Centre (CCDC).
# 
# Full information about CCDC data access policies and citation 
# guidelines are available at http://www.ccdc.cam.ac.uk/access/V1 
# 
# Audit and citation data items may have been added by the CCDC. 
# Please retain this information to preserve the provenance of 
# this file and to allow appropriate attribution of the data. 
# 
#######################################################################

data_(Prad)Fe(CO)3(SiMe3)
_database_code_depnum_ccdc_archive 'CCDC 1057113'
_audit_update_record             
;
2015-03-31 deposited with the CCDC.
2015-09-25 downloaded from the CCDC.
;

#==============================================================================
# CHEMICAL DATA

_chemical_formula_sum            'C22 H49 Fe O3 P Si5'
_chemical_formula_moiety         'C22 H49 Fe O3 P Si5'
_chemical_formula_weight         588.88
_chemical_melting_point          ?

#==============================================================================
# CRYSTAL DATA
_space_group_crystal_system      triclinic
_space_group_name_H-M_alt        'P -1'
_space_group_name_Hall           '-P 1'
_space_group_IT_number           2
loop_
_symmetry_equiv_pos_site_id
_space_group_symop_operation_xyz
1 +X,+Y,+Z
2 -X,-Y,-Z
#------------------------------------------------------------------------------
_cell_length_a                   11.1846(9)
_cell_length_b                   11.2283(10)
_cell_length_c                   14.972(2)
_cell_angle_alpha                83.758(15)
_cell_angle_beta                 76.946(13)
_cell_angle_gamma                60.902(8)
_cell_volume                     1600.5(3)
_cell_formula_units_Z            2
_cell_measurement_reflns_used    4989
_cell_measurement_theta_min      2.08
_cell_measurement_theta_max      30.47
_cell_measurement_temperature    123
#------------------------------------------------------------------------------
_exptl_crystal_description       platelet
_exptl_crystal_colour            palegreen
_exptl_crystal_size_max          0.050
_exptl_crystal_size_mid          0.020
_exptl_crystal_size_min          0.015
_exptl_crystal_density_diffrn    1.222
_exptl_crystal_density_meas      ?
_exptl_crystal_density_method    'not measured'
_exptl_crystal_F_000             632.00
_exptl_absorpt_coefficient_mu    0.728
_exptl_absorpt_correction_type   multi-scan
_exptl_absorpt_process_details   'REQAB (Rigaku, 1998)'
_exptl_absorpt_correction_T_min  0.888
_exptl_absorpt_correction_T_max  0.989

#==============================================================================
# EXPERIMENTAL DATA

_diffrn_ambient_temperature      123
_diffrn_radiation_type           'Mo K\a'
_diffrn_radiation_wavelength     0.71075
_diffrn_measurement_device_type  'Rigaku Saturn724'
_diffrn_measurement_method       \w
_diffrn_detector_area_resol_mean 14.222
_diffrn_reflns_number            15690
_diffrn_reflns_av_R_equivalents  0.0405
_diffrn_reflns_theta_max         27.480
_diffrn_reflns_theta_min         3.156
_diffrn_reflns_theta_full        27.480
_diffrn_measured_fraction_theta_max 0.976
_diffrn_measured_fraction_theta_full 0.976
_diffrn_reflns_Laue_measured_fraction_max 0.000
_diffrn_reflns_Laue_measured_fraction_full 0.000
_diffrn_reflns_point_group_measured_fraction_max 0.000
_diffrn_reflns_point_group_measured_fraction_full 0.000
_diffrn_reflns_limit_h_min       -10
_diffrn_reflns_limit_h_max       14
_diffrn_reflns_limit_k_min       -14
_diffrn_reflns_limit_k_max       14
_diffrn_reflns_limit_l_min       -19
_diffrn_reflns_limit_l_max       19
_diffrn_standards_number         0
_diffrn_standards_interval_count .
_diffrn_standards_decay_%        ?

#==============================================================================
# REFINEMENT DATA

_refine_special_details          
;
    Refinement was performed using all reflections. The weighted 
    R-factor (wR) and goodness of fit (S) are based on F^2^.
    R-factor (gt) are based on F. The threshold expression of
    F^2^ > 2.0 sigma(F^2^) is used only for calculating R-factor (gt).
;
_reflns_number_total             7170
_reflns_number_gt                6025
_reflns_threshold_expression     F^2^>2.0\s(F^2^)
_refine_ls_structure_factor_coef Fsqd
_refine_ls_R_factor_all          0.0561
_refine_ls_R_factor_gt           0.0444
_refine_ls_wR_factor_ref         0.1048
_refine_ls_wR_factor_gt          0.0977
_refine_ls_number_restraints     0
_refine_ls_hydrogen_treatment    constr
_refine_ls_number_reflns         7170
_refine_ls_number_parameters     289
_refine_ls_goodness_of_fit_ref   1.072
_refine_ls_weighting_scheme      calc
_refine_ls_weighting_details     
'w = 1/[\s^2^(Fo^2^)+(0.0434P)^2^+1.0913P] where P=(Fo^2^+2Fc^2^)/3'
_atom_sites_solution_hydrogens   geom
_atom_sites_solution_primary     direct
_atom_sites_solution_secondary   difmap
_refine_ls_shift/su_max          0.001
_refine_diff_density_max         0.47
_refine_diff_density_min         -0.42
_refine_ls_extinction_method     none
_refine_ls_extinction_coef       ?

loop_
_atom_type_symbol
_atom_type_description
_atom_type_scat_dispersion_real
_atom_type_scat_dispersion_imag
_atom_type_scat_source
C C 0.0033 0.0016
;
International Tables for Crystallography
(Vol. C, Tables 4.2.6.8 and 6.1.1.4)
;
H H 0.0000 0.0000
;
International Tables for Crystallography
(Vol. C, Table 6.1.1.4)
;
Fe Fe 0.3463 0.8444
;
International Tables for Crystallography
(Vol. C, Tables 4.2.6.8 and 6.1.1.4)
;
P P 0.1023 0.0942
;
International Tables for Crystallography
(Vol. C, Tables 4.2.6.8 and 6.1.1.4)
;
Si Si 0.0817 0.0704
;
International Tables for Crystallography
(Vol. C, Tables 4.2.6.8 and 6.1.1.4)
;
O O 0.0106 0.0060
;
International Tables for Crystallography
(Vol. C, Tables 4.2.6.8 and 6.1.1.4)
;

#==============================================================================
# ATOMIC COORDINATES AND THERMAL PARAMETERS

loop_
_atom_site_label
_atom_site_type_symbol
_atom_site_fract_x
_atom_site_fract_y
_atom_site_fract_z
_atom_site_U_iso_or_equiv
_atom_site_adp_type
_atom_site_occupancy
_atom_site_site_symmetry_multiplicity
_atom_site_calc_flag
_atom_site_refinement_flags
_atom_site_disorder_assembly
_atom_site_disorder_group
Fe1 Fe 0.32634(3) 0.06317(3) 0.82748(2) 0.02113(9) Uani 1 2 d . . .
P1 P 0.18346(6) 0.21841(6) 0.75550(4) 0.01774(12) Uani 1 2 d . . .
Si1 Si 0.52825(8) -0.16076(7) 0.79686(5) 0.03086(17) Uani 1 2 d . . .
Si2 Si 0.04508(7) 0.14433(7) 0.62541(4) 0.02240(14) Uani 1 2 d . . .
Si3 Si -0.10598(7) 0.21646(7) 0.83390(5) 0.02430(15) Uani 1 2 d . . .
Si4 Si 0.34403(7) 0.34095(7) 0.60729(5) 0.02400(15) Uani 1 2 d . . .
Si5 Si 0.15623(7) 0.50191(7) 0.79220(5) 0.02462(15) Uani 1 2 d . . .
O1 O 0.2205(2) -0.1325(2) 0.85931(15) 0.0428(5) Uani 1 2 d . . .
O2 O 0.5546(2) 0.1310(2) 0.78977(16) 0.0458(5) Uani 1 2 d . . .
O3 O 0.2874(3) 0.0995(3) 1.02420(14) 0.0539(6) Uani 1 2 d . . .
C1 C 0.2586(3) -0.0527(3) 0.84385(17) 0.0291(5) Uani 1 2 d . . .
C2 C 0.4639(3) 0.1054(3) 0.80123(18) 0.0300(5) Uani 1 2 d . . .
C3 C 0.3038(3) 0.0839(3) 0.94691(19) 0.0316(6) Uani 1 2 d . . .
C4 C 0.0168(2) 0.2467(2) 0.73049(15) 0.0188(4) Uani 1 2 d . . .
C5 C -0.0598(2) 0.4029(2) 0.70883(16) 0.0214(5) Uani 1 2 d . . .
C6 C 0.0474(2) 0.4466(2) 0.65889(16) 0.0218(5) Uani 1 2 d . . .
C7 C 0.1813(2) 0.3760(2) 0.70272(15) 0.0192(4) Uani 1 2 d . . .
C8 C 0.1854(3) -0.0355(3) 0.62773(18) 0.0320(6) Uani 1 2 d . . .
C9 C -0.1220(3) 0.1500(3) 0.6162(2) 0.0385(6) Uani 1 2 d . . .
C10 C 0.0933(3) 0.2176(3) 0.51323(17) 0.0340(6) Uani 1 2 d . . .
C11 C -0.0844(3) 0.2569(3) 0.94472(19) 0.0423(7) Uani 1 2 d . . .
C12 C -0.0905(3) 0.0422(3) 0.8431(2) 0.0390(7) Uani 1 2 d . . .
C13 C -0.2908(3) 0.3388(3) 0.8241(2) 0.0355(6) Uani 1 2 d . . .
C14 C 0.2840(3) 0.4562(3) 0.50836(18) 0.0347(6) Uani 1 2 d . . .
C15 C 0.4777(3) 0.3763(3) 0.6367(2) 0.0391(7) Uani 1 2 d . . .
C16 C 0.4421(3) 0.1608(3) 0.56517(18) 0.0320(6) Uani 1 2 d . . .
C17 C 0.1471(3) 0.6595(3) 0.7299(2) 0.0377(6) Uani 1 2 d . . .
C18 C 0.2928(3) 0.4353(3) 0.8634(2) 0.0386(6) Uani 1 2 d . . .
C19 C -0.0134(3) 0.5604(3) 0.87518(18) 0.0338(6) Uani 1 2 d . . .
C20 C 0.5496(3) -0.2597(3) 0.9066(2) 0.0387(6) Uani 1 2 d . . .
C21 C 0.5145(4) -0.2633(3) 0.7126(2) 0.0566(10) Uani 1 2 d . . .
C22 C 0.7003(3) -0.1652(3) 0.7461(2) 0.0495(8) Uani 1 2 d . . .
H5A H -0.12667 0.42146 0.67086 0.0257 Uiso 1 2 calc R . .
H5B H -0.11005 0.45412 0.76542 0.0257 Uiso 1 2 calc R . .
H6A H 0.00693 0.54479 0.66268 0.0261 Uiso 1 2 calc R . .
H6B H 0.07324 0.42163 0.59466 0.0261 Uiso 1 2 calc R . .
H8A H 0.15992 -0.08034 0.68105 0.0384 Uiso 1 2 calc R . .
H8B H 0.27127 -0.03685 0.62973 0.0384 Uiso 1 2 calc R . .
H8C H 0.19744 -0.08199 0.57362 0.0384 Uiso 1 2 calc R . .
H9A H -0.18976 0.24239 0.60703 0.0462 Uiso 1 2 calc R . .
H9B H -0.15658 0.11525 0.67163 0.0462 Uiso 1 2 calc R . .
H9C H -0.10512 0.0951 0.56523 0.0462 Uiso 1 2 calc R . .
H10A H 0.0988 0.1662 0.46383 0.0408 Uiso 1 2 calc R . .
H10B H 0.18218 0.2133 0.5093 0.0408 Uiso 1 2 calc R . .
H10C H 0.02362 0.31085 0.50908 0.0408 Uiso 1 2 calc R . .
H11A H 0.00871 0.19596 0.95376 0.0507 Uiso 1 2 calc R . .
H11B H -0.15032 0.24644 0.99401 0.0507 Uiso 1 2 calc R . .
H11C H -0.10047 0.34914 0.9435 0.0507 Uiso 1 2 calc R . .
H12A H -0.16205 0.04095 0.89206 0.0469 Uiso 1 2 calc R . .
H12B H -0.00047 -0.02285 0.85556 0.0469 Uiso 1 2 calc R . .
H12C H -0.10096 0.01915 0.78651 0.0469 Uiso 1 2 calc R . .
H13A H -0.31045 0.42987 0.83502 0.0426 Uiso 1 2 calc R . .
H13B H -0.35316 0.31612 0.86861 0.0426 Uiso 1 2 calc R . .
H13C H -0.30342 0.33315 0.76368 0.0426 Uiso 1 2 calc R . .
H14A H 0.23648 0.42574 0.47819 0.0416 Uiso 1 2 calc R . .
H14B H 0.36326 0.45425 0.46582 0.0416 Uiso 1 2 calc R . .
H14C H 0.22148 0.54752 0.53035 0.0416 Uiso 1 2 calc R . .
H15A H 0.51716 0.31662 0.68515 0.0470 Uiso 1 2 calc R . .
H15B H 0.43435 0.4693 0.65638 0.0470 Uiso 1 2 calc R . .
H15C H 0.5502 0.36124 0.58365 0.0470 Uiso 1 2 calc R . .
H16A H 0.48303 0.10108 0.61319 0.0384 Uiso 1 2 calc R . .
H16B H 0.51449 0.15203 0.51335 0.0384 Uiso 1 2 calc R . .
H16C H 0.37926 0.13696 0.54733 0.0384 Uiso 1 2 calc R . .
H17A H 0.23256 0.63625 0.68625 0.0452 Uiso 1 2 calc R . .
H17B H 0.1336 0.72424 0.7731 0.0452 Uiso 1 2 calc R . .
H17C H 0.07036 0.69857 0.69846 0.0452 Uiso 1 2 calc R . .
H18A H 0.29062 0.36025 0.89974 0.0463 Uiso 1 2 calc R . .
H18B H 0.275 0.50633 0.90294 0.0463 Uiso 1 2 calc R . .
H18C H 0.38297 0.40511 0.82406 0.0463 Uiso 1 2 calc R . .
H19A H -0.01304 0.48484 0.91217 0.0405 Uiso 1 2 calc R . .
H19B H -0.08822 0.59623 0.84224 0.0405 Uiso 1 2 calc R . .
H19C H -0.02622 0.63015 0.91387 0.0405 Uiso 1 2 calc R . .
H20A H 0.47053 -0.27478 0.92874 0.0464 Uiso 1 2 calc R . .
H20B H 0.55598 -0.20915 0.95142 0.0464 Uiso 1 2 calc R . .
H20C H 0.63318 -0.3458 0.8958 0.0464 Uiso 1 2 calc R . .
H21A H 0.43529 -0.27761 0.73631 0.0680 Uiso 1 2 calc R . .
H21B H 0.59787 -0.34973 0.70288 0.0680 Uiso 1 2 calc R . .
H21C H 0.50344 -0.21501 0.65553 0.0680 Uiso 1 2 calc R . .
H22A H 0.7718 -0.25803 0.73445 0.0594 Uiso 1 2 calc R . .
H22B H 0.72344 -0.1248 0.78826 0.0594 Uiso 1 2 calc R . .
H22C H 0.69361 -0.11508 0.68959 0.0594 Uiso 1 2 calc R . .


loop_
_atom_site_aniso_label
_atom_site_aniso_U_11
_atom_site_aniso_U_22
_atom_site_aniso_U_33
_atom_site_aniso_U_12
_atom_site_aniso_U_13
_atom_site_aniso_U_23
Fe1 0.02140(17) 0.01956(17) 0.02341(18) -0.00974(14) -0.00766(13) 0.00287(13)
P1 0.0170(3) 0.0162(3) 0.0210(3) -0.0086(2) -0.0047(2) 0.0014(2)
Si1 0.0309(4) 0.0240(4) 0.0286(4) -0.0041(3) -0.0113(3) 0.0011(3)
Si2 0.0223(3) 0.0231(3) 0.0242(3) -0.0112(3) -0.0075(3) -0.0014(3)
Si3 0.0218(3) 0.0267(3) 0.0269(3) -0.0149(3) -0.0020(3) 0.0011(3)
Si4 0.0199(3) 0.0230(3) 0.0282(4) -0.0113(3) -0.0021(3) 0.0035(3)
Si5 0.0250(3) 0.0189(3) 0.0318(4) -0.0106(3) -0.0079(3) -0.0021(3)
O1 0.0549(13) 0.0372(11) 0.0523(13) -0.0325(11) -0.0206(10) 0.0127(9)
O2 0.0278(10) 0.0418(12) 0.0727(16) -0.0198(9) -0.0149(10) 0.0078(11)
O3 0.0758(17) 0.0801(17) 0.0274(11) -0.0532(15) -0.0109(11) -0.0018(11)
C1 0.0337(13) 0.0279(13) 0.0292(13) -0.0161(11) -0.0123(11) 0.0057(10)
C2 0.0236(12) 0.0255(13) 0.0356(14) -0.0072(10) -0.0093(11) 0.0050(11)
C3 0.0338(14) 0.0359(14) 0.0326(14) -0.0212(12) -0.0099(11) 0.0014(11)
C4 0.0164(10) 0.0193(11) 0.0228(11) -0.0100(9) -0.0043(9) 0.0004(9)
C5 0.0191(11) 0.0211(11) 0.0249(12) -0.0101(9) -0.0052(9) 0.0009(9)
C6 0.0215(11) 0.0188(11) 0.0256(12) -0.0094(9) -0.0085(9) 0.0047(9)
C7 0.0179(10) 0.0175(10) 0.0218(11) -0.0088(9) -0.0029(9) 0.0012(9)
C8 0.0381(14) 0.0266(13) 0.0322(14) -0.0133(12) -0.0118(12) -0.0038(11)
C9 0.0315(14) 0.0495(17) 0.0420(16) -0.0217(13) -0.0100(12) -0.0113(13)
C10 0.0443(16) 0.0369(15) 0.0234(13) -0.0198(13) -0.0105(11) 0.0003(11)
C11 0.0443(17) 0.061(2) 0.0279(14) -0.0335(16) 0.0013(12) -0.0019(13)
C12 0.0366(15) 0.0325(14) 0.0511(18) -0.0225(13) -0.0028(13) 0.0064(13)
C13 0.0236(12) 0.0380(15) 0.0433(16) -0.0165(12) 0.0021(11) -0.0025(12)
C14 0.0333(14) 0.0336(14) 0.0334(14) -0.0168(12) -0.0015(11) 0.0090(11)
C15 0.0277(14) 0.0432(16) 0.0514(18) -0.0234(13) -0.0025(13) 0.0023(14)
C16 0.0265(13) 0.0297(13) 0.0312(14) -0.0096(11) 0.0012(11) 0.0001(11)
C17 0.0430(16) 0.0226(13) 0.0515(18) -0.0185(12) -0.0101(13) -0.0002(12)
C18 0.0378(15) 0.0363(15) 0.0462(17) -0.0156(13) -0.0177(13) -0.0086(13)
C19 0.0358(14) 0.0320(14) 0.0325(14) -0.0138(12) -0.0061(11) -0.0097(11)
C20 0.0429(16) 0.0294(14) 0.0425(16) -0.0129(13) -0.0208(13) 0.0092(12)
C21 0.055(2) 0.0368(17) 0.053(2) 0.0084(15) -0.0282(17) -0.0169(15)
C22 0.0308(15) 0.0418(17) 0.0472(18) 0.0011(13) -0.0004(13) 0.0032(14)

#==============================================================================
_computing_data_collection       'CrystalClear (Rigaku Inc., 2008)'
_computing_cell_refinement       CrystalClear
_computing_data_reduction        CrystalClear
_computing_structure_solution    'Il Milione (Burla, et al., 2007)'
_computing_structure_refinement  'SHELXL97 (Sheldrick, 2008)'
_computing_publication_material  'CrystalStructure 4.1 (Rigaku, 2014)'
_computing_molecular_graphics    'CrystalStructure 4.1'

#==============================================================================
# MOLECULAR GEOMETRY

_geom_special_details            
;
    ENTER SPECIAL DETAILS OF THE MOLECULAR GEOMETRY
;

loop_
_geom_bond_atom_site_label_1
_geom_bond_atom_site_label_2
_geom_bond_distance
_geom_bond_publ_flag
_geom_bond_site_symmetry_1
_geom_bond_site_symmetry_2
Fe1 P1 2.1009(7) yes . .
Fe1 Si1 2.4274(7) yes . .
Fe1 C1 1.769(4) yes . .
Fe1 C2 1.773(3) yes . .
Fe1 C3 1.773(3) yes . .
P1 C4 1.852(3) yes . .
P1 C7 1.849(3) yes . .
Si1 C20 1.874(3) yes . .
Si1 C21 1.875(4) yes . .
Si1 C22 1.881(4) yes . .
Si2 C4 1.927(3) yes . .
Si2 C8 1.862(2) yes . .
Si2 C9 1.874(4) yes . .
Si2 C10 1.874(3) yes . .
Si3 C4 1.943(2) yes . .
Si3 C11 1.862(4) yes . .
Si3 C12 1.870(4) yes . .
Si3 C13 1.874(3) yes . .
Si4 C7 1.939(2) yes . .
Si4 C14 1.872(3) yes . .
Si4 C15 1.871(4) yes . .
Si4 C16 1.870(3) yes . .
Si5 C7 1.931(3) yes . .
Si5 C17 1.876(3) yes . .
Si5 C18 1.865(3) yes . .
Si5 C19 1.864(3) yes . .
O1 C1 1.150(4) yes . .
O2 C2 1.155(4) yes . .
O3 C3 1.149(4) yes . .
C4 C5 1.566(3) yes . .
C5 C6 1.525(4) yes . .
C6 C7 1.574(3) yes . .
C5 H5A 0.970 no . .
C5 H5B 0.970 no . .
C6 H6A 0.970 no . .
C6 H6B 0.970 no . .
C8 H8A 0.960 no . .
C8 H8B 0.960 no . .
C8 H8C 0.960 no . .
C9 H9A 0.960 no . .
C9 H9B 0.960 no . .
C9 H9C 0.960 no . .
C10 H10A 0.960 no . .
C10 H10B 0.960 no . .
C10 H10C 0.960 no . .
C11 H11A 0.960 no . .
C11 H11B 0.960 no . .
C11 H11C 0.960 no . .
C12 H12A 0.960 no . .
C12 H12B 0.960 no . .
C12 H12C 0.960 no . .
C13 H13A 0.960 no . .
C13 H13B 0.960 no . .
C13 H13C 0.960 no . .
C14 H14A 0.960 no . .
C14 H14B 0.960 no . .
C14 H14C 0.960 no . .
C15 H15A 0.960 no . .
C15 H15B 0.960 no . .
C15 H15C 0.960 no . .
C16 H16A 0.960 no . .
C16 H16B 0.960 no . .
C16 H16C 0.960 no . .
C17 H17A 0.960 no . .
C17 H17B 0.960 no . .
C17 H17C 0.960 no . .
C18 H18A 0.960 no . .
C18 H18B 0.960 no . .
C18 H18C 0.960 no . .
C19 H19A 0.960 no . .
C19 H19B 0.960 no . .
C19 H19C 0.960 no . .
C20 H20A 0.960 no . .
C20 H20B 0.960 no . .
C20 H20C 0.960 no . .
C21 H21A 0.960 no . .
C21 H21B 0.960 no . .
C21 H21C 0.960 no . .
C22 H22A 0.960 no . .
C22 H22B 0.960 no . .
C22 H22C 0.960 no . .

loop_
_geom_angle_atom_site_label_1
_geom_angle_atom_site_label_2
_geom_angle_atom_site_label_3
_geom_angle
_geom_angle_publ_flag
_geom_angle_site_symmetry_1
_geom_angle_site_symmetry_2
_geom_angle_site_symmetry_3
P1 Fe1 Si1 138.27(3) yes . . .
P1 Fe1 C1 100.19(9) yes . . .
P1 Fe1 C2 99.83(8) yes . . .
P1 Fe1 C3 118.64(8) yes . . .
Si1 Fe1 C1 74.51(7) yes . . .
Si1 Fe1 C2 78.93(8) yes . . .
Si1 Fe1 C3 103.05(8) yes . . .
C1 Fe1 C2 153.44(10) yes . . .
C1 Fe1 C3 93.04(15) yes . . .
C2 Fe1 C3 92.51(15) yes . . .
Fe1 P1 C4 131.74(8) yes . . .
Fe1 P1 C7 130.30(9) yes . . .
C4 P1 C7 97.88(11) yes . . .
Fe1 Si1 C20 109.07(8) yes . . .
Fe1 Si1 C21 113.63(10) yes . . .
Fe1 Si1 C22 116.47(11) yes . . .
C20 Si1 C21 107.54(16) yes . . .
C20 Si1 C22 106.88(15) yes . . .
C21 Si1 C22 102.65(17) yes . . .
C4 Si2 C8 112.29(12) yes . . .
C4 Si2 C9 110.55(12) yes . . .
C4 Si2 C10 113.68(14) yes . . .
C8 Si2 C9 110.38(15) yes . . .
C8 Si2 C10 106.55(11) yes . . .
C9 Si2 C10 102.95(15) yes . . .
C4 Si3 C11 111.47(16) yes . . .
C4 Si3 C12 116.15(12) yes . . .
C4 Si3 C13 108.04(11) yes . . .
C11 Si3 C12 108.10(16) yes . . .
C11 Si3 C13 105.89(13) yes . . .
C12 Si3 C13 106.62(16) yes . . .
C7 Si4 C14 108.12(11) yes . . .
C7 Si4 C15 116.51(13) yes . . .
C7 Si4 C16 113.08(13) yes . . .
C14 Si4 C15 104.89(16) yes . . .
C14 Si4 C16 108.35(13) yes . . .
C15 Si4 C16 105.36(13) yes . . .
C7 Si5 C17 107.86(13) yes . . .
C7 Si5 C18 115.37(11) yes . . .
C7 Si5 C19 112.28(14) yes . . .
C17 Si5 C18 109.85(17) yes . . .
C17 Si5 C19 105.33(12) yes . . .
C18 Si5 C19 105.68(13) yes . . .
Fe1 C1 O1 175.0(3) yes . . .
Fe1 C2 O2 175.7(3) yes . . .
Fe1 C3 O3 178.8(2) yes . . .
P1 C4 Si2 112.28(10) yes . . .
P1 C4 Si3 114.62(12) yes . . .
P1 C4 C5 103.6(2) yes . . .
Si2 C4 Si3 110.33(15) yes . . .
Si2 C4 C5 109.48(16) yes . . .
Si3 C4 C5 106.08(13) yes . . .
C4 C5 C6 109.33(17) yes . . .
C5 C6 C7 110.38(19) yes . . .
P1 C7 Si4 113.02(10) yes . . .
P1 C7 Si5 112.58(12) yes . . .
P1 C7 C6 104.64(19) yes . . .
Si4 C7 Si5 110.51(15) yes . . .
Si4 C7 C6 108.99(15) yes . . .
Si5 C7 C6 106.69(13) yes . . .
C4 C5 H5A 109.818 no . . .
C4 C5 H5B 109.807 no . . .
C6 C5 H5A 109.818 no . . .
C6 C5 H5B 109.799 no . . .
H5A C5 H5B 108.256 no . . .
C5 C6 H6A 109.576 no . . .
C5 C6 H6B 109.568 no . . .
C7 C6 H6A 109.585 no . . .
C7 C6 H6B 109.580 no . . .
H6A C6 H6B 108.118 no . . .
Si2 C8 H8A 109.471 no . . .
Si2 C8 H8B 109.477 no . . .
Si2 C8 H8C 109.476 no . . .
H8A C8 H8B 109.465 no . . .
H8A C8 H8C 109.463 no . . .
H8B C8 H8C 109.474 no . . .
Si2 C9 H9A 109.475 no . . .
Si2 C9 H9B 109.468 no . . .
Si2 C9 H9C 109.471 no . . .
H9A C9 H9B 109.474 no . . .
H9A C9 H9C 109.474 no . . .
H9B C9 H9C 109.465 no . . .
Si2 C10 H10A 109.473 no . . .
Si2 C10 H10B 109.472 no . . .
Si2 C10 H10C 109.472 no . . .
H10A C10 H10B 109.474 no . . .
H10A C10 H10C 109.469 no . . .
H10B C10 H10C 109.467 no . . .
Si3 C11 H11A 109.465 no . . .
Si3 C11 H11B 109.462 no . . .
Si3 C11 H11C 109.473 no . . .
H11A C11 H11B 109.479 no . . .
H11A C11 H11C 109.472 no . . .
H11B C11 H11C 109.476 no . . .
Si3 C12 H12A 109.473 no . . .
Si3 C12 H12B 109.472 no . . .
Si3 C12 H12C 109.477 no . . .
H12A C12 H12B 109.468 no . . .
H12A C12 H12C 109.469 no . . .
H12B C12 H12C 109.469 no . . .
Si3 C13 H13A 109.469 no . . .
Si3 C13 H13B 109.475 no . . .
Si3 C13 H13C 109.470 no . . .
H13A C13 H13B 109.473 no . . .
H13A C13 H13C 109.471 no . . .
H13B C13 H13C 109.469 no . . .
Si4 C14 H14A 109.471 no . . .
Si4 C14 H14B 109.469 no . . .
Si4 C14 H14C 109.471 no . . .
H14A C14 H14B 109.471 no . . .
H14A C14 H14C 109.472 no . . .
H14B C14 H14C 109.473 no . . .
Si4 C15 H15A 109.470 no . . .
Si4 C15 H15B 109.469 no . . .
Si4 C15 H15C 109.468 no . . .
H15A C15 H15B 109.476 no . . .
H15A C15 H15C 109.478 no . . .
H15B C15 H15C 109.467 no . . .
Si4 C16 H16A 109.476 no . . .
Si4 C16 H16B 109.468 no . . .
Si4 C16 H16C 109.475 no . . .
H16A C16 H16B 109.475 no . . .
H16A C16 H16C 109.470 no . . .
H16B C16 H16C 109.464 no . . .
Si5 C17 H17A 109.476 no . . .
Si5 C17 H17B 109.475 no . . .
Si5 C17 H17C 109.471 no . . .
H17A C17 H17B 109.468 no . . .
H17A C17 H17C 109.468 no . . .
H17B C17 H17C 109.470 no . . .
Si5 C18 H18A 109.466 no . . .
Si5 C18 H18B 109.470 no . . .
Si5 C18 H18C 109.471 no . . .
H18A C18 H18B 109.478 no . . .
H18A C18 H18C 109.475 no . . .
H18B C18 H18C 109.467 no . . .
Si5 C19 H19A 109.474 no . . .
Si5 C19 H19B 109.473 no . . .
Si5 C19 H19C 109.475 no . . .
H19A C19 H19B 109.464 no . . .
H19A C19 H19C 109.473 no . . .
H19B C19 H19C 109.469 no . . .
Si1 C20 H20A 109.469 no . . .
Si1 C20 H20B 109.479 no . . .
Si1 C20 H20C 109.476 no . . .
H20A C20 H20B 109.467 no . . .
H20A C20 H20C 109.467 no . . .
H20B C20 H20C 109.469 no . . .
Si1 C21 H21A 109.472 no . . .
Si1 C21 H21B 109.473 no . . .
Si1 C21 H21C 109.472 no . . .
H21A C21 H21B 109.469 no . . .
H21A C21 H21C 109.472 no . . .
H21B C21 H21C 109.469 no . . .
Si1 C22 H22A 109.470 no . . .
Si1 C22 H22B 109.471 no . . .
Si1 C22 H22C 109.474 no . . .
H22A C22 H22B 109.465 no . . .
H22A C22 H22C 109.476 no . . .
H22B C22 H22C 109.472 no . . .

loop_
_geom_torsion_atom_site_label_1
_geom_torsion_atom_site_label_2
_geom_torsion_atom_site_label_3
_geom_torsion_atom_site_label_4
_geom_torsion
_geom_torsion_publ_flag
_geom_torsion_site_symmetry_1
_geom_torsion_site_symmetry_2
_geom_torsion_site_symmetry_3
_geom_torsion_site_symmetry_4
P1 Fe1 Si1 C20 -156.52(4) no . . . .
P1 Fe1 Si1 C21 -36.56(7) no . . . .
P1 Fe1 Si1 C22 82.45(7) no . . . .
Si1 Fe1 P1 C4 87.10(6) no . . . .
Si1 Fe1 P1 C7 -96.92(6) no . . . .
C1 Fe1 P1 C4 8.99(9) no . . . .
C1 Fe1 P1 C7 -175.03(8) no . . . .
C2 Fe1 P1 C4 171.45(9) no . . . .
C2 Fe1 P1 C7 -12.57(10) no . . . .
C3 Fe1 P1 C4 -90.19(14) no . . . .
C3 Fe1 P1 C7 85.79(14) no . . . .
C1 Fe1 Si1 C20 -68.52(10) no . . . .
C1 Fe1 Si1 C21 51.44(10) no . . . .
C1 Fe1 Si1 C22 170.45(10) no . . . .
C2 Fe1 Si1 C20 111.07(10) no . . . .
C2 Fe1 Si1 C21 -128.97(10) no . . . .
C2 Fe1 Si1 C22 -9.96(10) no . . . .
C3 Fe1 Si1 C20 21.04(13) no . . . .
C3 Fe1 Si1 C21 141.00(13) no . . . .
C3 Fe1 Si1 C22 -99.99(13) no . . . .
Fe1 P1 C4 Si2 -82.86(13) no . . . .
Fe1 P1 C4 Si3 44.06(16) no . . . .
Fe1 P1 C4 C5 159.14(6) no . . . .
Fe1 P1 C7 Si4 60.96(17) no . . . .
Fe1 P1 C7 Si5 -65.12(12) no . . . .
Fe1 P1 C7 C6 179.41(5) no . . . .
C4 P1 C7 Si4 -122.06(14) no . . . .
C4 P1 C7 Si5 111.85(12) no . . . .
C4 P1 C7 C6 -3.62(12) no . . . .
C7 P1 C4 Si2 100.23(13) no . . . .
C7 P1 C4 Si3 -132.85(12) no . . . .
C7 P1 C4 C5 -17.77(12) no . . . .
C8 Si2 C4 P1 45.54(18) no . . . .
C8 Si2 C4 Si3 -83.65(15) no . . . .
C8 Si2 C4 C5 159.98(15) no . . . .
C9 Si2 C4 P1 169.29(13) no . . . .
C9 Si2 C4 Si3 40.11(15) no . . . .
C9 Si2 C4 C5 -76.27(18) no . . . .
C10 Si2 C4 P1 -75.51(15) no . . . .
C10 Si2 C4 Si3 155.30(12) no . . . .
C10 Si2 C4 C5 38.92(18) no . . . .
C11 Si3 C4 P1 30.77(16) no . . . .
C11 Si3 C4 Si2 158.69(12) no . . . .
C11 Si3 C4 C5 -82.84(17) no . . . .
C12 Si3 C4 P1 -93.63(18) no . . . .
C12 Si3 C4 Si2 34.29(17) no . . . .
C12 Si3 C4 C5 152.76(16) no . . . .
C13 Si3 C4 P1 146.71(15) no . . . .
C13 Si3 C4 Si2 -85.38(15) no . . . .
C13 Si3 C4 C5 33.1(2) no . . . .
C14 Si4 C7 P1 136.40(16) no . . . .
C14 Si4 C7 Si5 -96.42(16) no . . . .
C14 Si4 C7 C6 20.5(2) no . . . .
C15 Si4 C7 P1 -105.86(17) no . . . .
C15 Si4 C7 Si5 21.32(15) no . . . .
C15 Si4 C7 C6 138.26(15) no . . . .
C16 Si4 C7 P1 16.43(19) no . . . .
C16 Si4 C7 Si5 143.61(13) no . . . .
C16 Si4 C7 C6 -99.45(16) no . . . .
C17 Si5 C7 P1 -177.18(13) no . . . .
C17 Si5 C7 Si4 55.39(15) no . . . .
C17 Si5 C7 C6 -62.95(17) no . . . .
C18 Si5 C7 P1 59.61(18) no . . . .
C18 Si5 C7 Si4 -67.81(16) no . . . .
C18 Si5 C7 C6 173.84(14) no . . . .
C19 Si5 C7 P1 -61.56(14) no . . . .
C19 Si5 C7 Si4 171.01(11) no . . . .
C19 Si5 C7 C6 52.67(16) no . . . .
P1 C4 C5 C6 35.4(2) no . . . .
Si2 C4 C5 C6 -84.5(2) no . . . .
Si3 C4 C5 C6 156.47(15) no . . . .
C4 C5 C6 C7 -41.0(3) no . . . .
C5 C6 C7 P1 25.5(2) no . . . .
C5 C6 C7 Si4 146.64(17) no . . . .
C5 C6 C7 Si5 -94.0(2) no . . . .

loop_
_geom_contact_atom_site_label_1
_geom_contact_atom_site_label_2
_geom_contact_distance
_geom_contact_publ_flag
_geom_contact_site_symmetry_1
_geom_contact_site_symmetry_2
P1 C8 3.591(3) no . .
P1 C11 3.516(3) no . .
P1 C16 3.430(3) no . .
Si1 O1 3.221(3) no . .
Si1 O2 3.417(3) no . .
Si2 C6 3.497(3) no . .
Si2 C12 3.589(3) no . .
Si3 C9 3.484(3) no . .
Si4 C17 3.599(3) no . .
Si5 C5 3.593(3) no . .
Si5 C15 3.513(3) no . .
O1 C3 3.456(5) no . .
O1 C8 3.569(4) no . .
O1 C12 3.106(4) no . .
O1 C20 3.455(4) no . .
O1 C21 3.246(4) no . .
O2 C3 3.445(4) no . .
O2 C15 3.286(4) no . .
O2 C18 3.331(3) no . .
O2 C22 2.977(4) no . .
O3 C1 3.499(4) no . .
O3 C2 3.485(3) no . .
C1 C8 3.476(4) no . .
C1 C12 3.515(5) no . .
C1 C20 3.229(4) no . .
C1 C21 3.087(4) no . .
C2 C16 3.564(4) no . .
C2 C18 3.362(4) no . .
C2 C22 2.941(3) no . .
C3 C20 3.499(3) no . .
C5 C10 3.381(3) no . .
C5 C13 3.114(4) no . .
C5 C19 3.469(5) no . .
C6 C10 3.326(4) no . .
C6 C14 3.102(4) no . .
C6 C17 3.430(5) no . .
C6 C19 3.412(4) no . .
C9 C12 3.516(4) no . .
C9 C13 3.555(4) no . .
C15 C17 3.596(3) no . .
C15 C18 3.496(4) no . .
O1 C11 3.469(4) no . 2_557
O3 C12 3.475(5) no . 2_557
O3 C20 3.476(5) no . 2_657
C11 O1 3.469(4) no . 2_557
C12 O3 3.475(5) no . 2_557
C20 O3 3.476(5) no . 2_657
Fe1 H8B 3.5533 no . .
Fe1 H11A 3.2932 no . .
Fe1 H16A 3.3815 no . .
Fe1 H18A 3.4279 no . .
Fe1 H20B 3.5596 no . .
P1 H5A 3.5357 no . .
P1 H5B 3.0362 no . .
P1 H6A 3.5149 no . .
P1 H6B 3.1521 no . .
P1 H8B 3.2133 no . .
P1 H11A 3.2234 no . .
P1 H11C 3.5339 no . .
P1 H16A 3.2548 no . .
P1 H16C 3.3067 no . .
P1 H18A 3.5228 no . .
P1 H19A 3.4762 no . .
Si2 H5A 2.8093 no . .
Si2 H6B 3.2530 no . .
Si2 H12C 3.1902 no . .
Si3 H5A 3.1346 no . .
Si3 H5B 2.7354 no . .
Si3 H9B 3.0596 no . .
Si4 H6A 3.2785 no . .
Si4 H6B 2.7536 no . .
Si4 H10B 3.4153 no . .
Si4 H17A 3.1799 no . .
Si4 H18C 3.5628 no . .
Si5 H5B 3.3851 no . .
Si5 H6A 2.6941 no . .
Si5 H15A 3.5815 no . .
Si5 H15B 3.1846 no . .
O1 H8A 2.8312 no . .
O1 H8B 3.4928 no . .
O1 H11A 3.5124 no . .
O1 H12B 2.1713 no . .
O1 H12C 3.5249 no . .
O1 H20A 2.8392 no . .
O1 H21A 2.5816 no . .
O2 H15A 2.3899 no . .
O2 H16A 3.0253 no . .
O2 H18A 3.0640 no . .
O2 H18C 2.7522 no . .
O2 H22B 2.5563 no . .
O2 H22C 2.8230 no . .
O3 H11A 3.1550 no . .
O3 H18A 3.3062 no . .
O3 H20B 3.3822 no . .
C1 H8A 2.9953 no . .
C1 H8B 3.1662 no . .
C1 H11A 3.1058 no . .
C1 H12B 2.7170 no . .
C1 H20A 2.8939 no . .
C1 H20B 3.5862 no . .
C1 H21A 2.7330 no . .
C1 H21C 3.3978 no . .
C2 H15A 3.0017 no . .
C2 H16A 2.7788 no . .
C2 H18A 2.8901 no . .
C2 H18C 3.0674 no . .
C2 H22B 2.7751 no . .
C2 H22C 2.8803 no . .
C3 H11A 2.8852 no . .
C3 H18A 3.0454 no . .
C3 H20A 3.5320 no . .
C3 H20B 3.1300 no . .
C4 H6A 3.3460 no . .
C4 H6B 2.8545 no . .
C4 H8A 3.3069 no . .
C4 H8B 3.2873 no . .
C4 H9A 3.2884 no . .
C4 H9B 3.2489 no . .
C4 H10B 3.3701 no . .
C4 H10C 3.3065 no . .
C4 H11A 3.3176 no . .
C4 H11C 3.2640 no . .
C4 H12B 3.4466 no . .
C4 H12C 3.3580 no . .
C4 H13A 3.2962 no . .
C4 H13C 3.1520 no . .
C5 H9A 3.4394 no . .
C5 H10B 3.5926 no . .
C5 H10C 3.0587 no . .
C5 H11C 3.4640 no . .
C5 H13A 2.9028 no . .
C5 H13C 3.1043 no . .
C5 H19A 3.4907 no . .
C5 H19B 2.9645 no . .
C6 H10B 3.1716 no . .
C6 H10C 2.9719 no . .
C6 H14A 2.9861 no . .
C6 H14C 2.9592 no . .
C6 H17C 3.0922 no . .
C6 H19B 3.0501 no . .
C7 H5A 3.3666 no . .
C7 H5B 2.8789 no . .
C7 H10B 3.5838 no . .
C7 H14A 3.3141 no . .
C7 H14C 3.1318 no . .
C7 H15A 3.4320 no . .
C7 H15B 3.3804 no . .
C7 H16A 3.3818 no . .
C7 H16C 3.2815 no . .
C7 H17A 3.2152 no . .
C7 H17C 3.2058 no . .
C7 H18A 3.3959 no . .
C7 H18C 3.3453 no . .
C7 H19A 3.3501 no . .
C7 H19B 3.2550 no . .
C8 H9B 3.2769 no . .
C8 H9C 3.1665 no . .
C8 H10A 3.1338 no . .
C8 H10B 3.1308 no . .
C8 H12B 3.5486 no . .
C8 H12C 3.3546 no . .
C8 H16C 3.5065 no . .
C8 H21A 3.3978 no . .
C8 H21C 3.2250 no . .
C9 H5A 3.2145 no . .
C9 H8A 3.2368 no . .
C9 H8C 3.1992 no . .
C9 H10A 3.0228 no . .
C9 H10C 3.0885 no . .
C9 H12C 2.7991 no . .
C9 H13C 2.8510 no . .
C10 H5A 3.1522 no . .
C10 H6B 2.6017 no . .
C10 H8B 3.1813 no . .
C10 H8C 3.0811 no . .
C10 H9A 3.0483 no . .
C10 H9C 3.0625 no . .
C10 H14A 3.3609 no . .
C10 H16C 3.0217 no . .
C11 H5B 3.2603 no . .
C11 H12A 3.1668 no . .
C11 H12B 3.1635 no . .
C11 H13A 3.0444 no . .
C11 H13B 3.1961 no . .
C11 H19A 2.9941 no . .
C12 H8A 3.0876 no . .
C12 H9B 2.7608 no . .
C12 H11A 3.2044 no . .
C12 H11B 3.1239 no . .
C12 H13B 3.0325 no . .
C12 H13C 3.2597 no . .
C13 H5A 2.9641 no . .
C13 H5B 2.8338 no . .
C13 H9A 3.3058 no . .
C13 H9B 3.1304 no . .
C13 H11B 3.1083 no . .
C13 H11C 3.1215 no . .
C13 H12A 3.0875 no . .
C13 H12C 3.1930 no . .
C14 H6A 3.1934 no . .
C14 H6B 2.6039 no . .
C14 H10B 3.4260 no . .
C14 H15B 3.1236 no . .
C14 H15C 3.0724 no . .
C14 H16B 3.1275 no . .
C14 H16C 3.2300 no . .
C14 H17A 3.2956 no . .
C15 H14B 2.9754 no . .
C15 H14C 3.2375 no . .
C15 H16A 3.1189 no . .
C15 H16B 3.0957 no . .
C15 H17A 2.8904 no . .
C15 H18C 2.7599 no . .
C16 H8B 3.5127 no . .
C16 H10B 2.9709 no . .
C16 H14A 3.1129 no . .
C16 H14B 3.2473 no . .
C16 H15A 3.1276 no . .
C16 H15C 3.0874 no . .
C17 H6A 2.8434 no . .
C17 H14C 3.1424 no . .
C17 H15B 2.8871 no . .
C17 H18B 3.1668 no . .
C17 H18C 3.2529 no . .
C17 H19B 3.1332 no . .
C17 H19C 3.0762 no . .
C18 H15A 3.1128 no . .
C18 H15B 3.2203 no . .
C18 H17A 3.2563 no . .
C18 H17B 3.1680 no . .
C18 H19A 3.1067 no . .
C18 H19C 3.1042 no . .
C19 H5B 2.7887 no . .
C19 H6A 3.1560 no . .
C19 H11C 2.9816 no . .
C19 H17B 3.1014 no . .
C19 H17C 3.1123 no . .
C19 H18A 3.1143 no . .
C19 H18B 3.0969 no . .
C20 H21A 3.1635 no . .
C20 H21B 3.1639 no . .
C20 H22A 3.1559 no . .
C20 H22B 3.1524 no . .
C21 H8A 3.5897 no . .
C21 H8B 3.0852 no . .
C21 H20A 3.1591 no . .
C21 H20C 3.1680 no . .
C21 H22A 2.9972 no . .
C21 H22C 3.1151 no . .
C22 H16A 3.5536 no . .
C22 H20B 3.2412 no . .
C22 H20C 3.0714 no . .
C22 H21B 2.9933 no . .
C22 H21C 3.1163 no . .
H5A H6A 2.4614 no . .
H5A H6B 2.2698 no . .
H5A H9A 2.7489 no . .
H5A H10B 3.5845 no . .
H5A H10C 2.6494 no . .
H5A H13A 2.8025 no . .
H5A H13C 2.6811 no . .
H5B H6A 2.2716 no . .
H5B H6B 2.8248 no . .
H5B H11C 2.7986 no . .
H5B H13A 2.3792 no . .
H5B H13C 3.0681 no . .
H5B H19A 2.7802 no . .
H5B H19B 2.1985 no . .
H6A H10C 3.5869 no . .
H6A H14A 3.2046 no . .
H6A H14C 2.7559 no . .
H6A H17A 3.2480 no . .
H6A H17C 2.3100 no . .
H6A H19B 2.6722 no . .
H6B H10A 3.5093 no . .
H6B H10B 2.4009 no . .
H6B H10C 2.1991 no . .
H6B H14A 2.2366 no . .
H6B H14B 3.5429 no . .
H6B H14C 2.6337 no . .
H6B H16C 3.3452 no . .
H8A H9B 3.1577 no . .
H8A H9C 3.4022 no . .
H8A H12B 2.7539 no . .
H8A H12C 2.7179 no . .
H8A H21A 3.0322 no . .
H8A H21C 3.3176 no . .
H8B H10A 3.4270 no . .
H8B H10B 3.0202 no . .
H8B H16A 3.3599 no . .
H8B H16C 2.8081 no . .
H8B H21A 2.9632 no . .
H8B H21C 2.4752 no . .
H8C H9B 3.5056 no . .
H8C H9C 3.0024 no . .
H8C H10A 2.9186 no . .
H8C H10B 3.2832 no . .
H8C H21C 3.4604 no . .
H9A H10A 3.2144 no . .
H9A H10C 2.8975 no . .
H9A H12C 3.4366 no . .
H9A H13C 2.4633 no . .
H9B H12A 3.3092 no . .
H9B H12B 3.4127 no . .
H9B H12C 1.9841 no . .
H9B H13B 3.5089 no . .
H9B H13C 2.5269 no . .
H9C H10A 2.8438 no . .
H9C H10C 3.3244 no . .
H9C H12C 3.3349 no . .
H10A H16C 3.4916 no . .
H10B H14A 2.7047 no . .
H10B H16B 3.4492 no . .
H10B H16C 2.1309 no . .
H10C H14A 3.1474 no . .
H11A H12A 3.4511 no . .
H11A H12B 3.0508 no . .
H11A H19A 3.1353 no . .
H11B H12A 2.9701 no . .
H11B H12B 3.3336 no . .
H11B H13A 3.2230 no . .
H11B H13B 3.0269 no . .
H11C H13A 2.8823 no . .
H11C H13B 3.4530 no . .
H11C H19A 2.1411 no . .
H11C H19B 3.0620 no . .
H11C H19C 3.5944 no . .
H12A H13B 2.8139 no . .
H12A H13C 3.4518 no . .
H12C H13B 3.2807 no . .
H12C H13C 3.1619 no . .
H14A H16B 3.2379 no . .
H14A H16C 3.0193 no . .
H14B H15B 3.1719 no . .
H14B H15C 2.7778 no . .
H14B H16B 3.0527 no . .
H14B H16C 3.5703 no . .
H14C H15B 3.1041 no . .
H14C H15C 3.4658 no . .
H14C H17A 2.6856 no . .
H14C H17C 2.8786 no . .
H15A H16A 2.9690 no . .
H15A H16B 3.3398 no . .
H15A H17A 3.4483 no . .
H15A H18A 3.5270 no . .
H15A H18C 2.2702 no . .
H15B H17A 2.1022 no . .
H15B H17B 3.4103 no . .
H15B H17C 3.5494 no . .
H15B H18C 2.5514 no . .
H15C H16A 3.3161 no . .
H15C H16B 2.9027 no . .
H15C H17A 3.5231 no . .
H16A H21C 3.4407 no . .
H16A H22C 2.7928 no . .
H17A H18B 3.4455 no . .
H17A H18C 3.1591 no . .
H17B H18B 2.9762 no . .
H17B H18C 3.4420 no . .
H17B H19B 3.3582 no . .
H17B H19C 2.8990 no . .
H17C H19B 2.9698 no . .
H17C H19C 3.2944 no . .
H18A H19A 2.9456 no . .
H18A H19C 3.3380 no . .
H18B H19A 3.3172 no . .
H18B H19C 2.9249 no . .
H20A H21A 3.0003 no . .
H20A H21B 3.3836 no . .
H20B H22A 3.4982 no . .
H20B H22B 3.0867 no . .
H20C H21A 3.3954 no . .
H20C H21B 3.0101 no . .
H20C H22A 2.9133 no . .
H20C H22B 3.2562 no . .
H21B H22A 2.7454 no . .
H21B H22C 3.2652 no . .
H21C H22A 3.2721 no . .
H21C H22C 2.9964 no . .
O1 H11B 2.5811 no . 2_557
O1 H17B 2.7813 no . 1_545
O2 H9B 3.2447 no . 1_655
O2 H12A 3.4860 no . 1_655
O2 H12C 3.4125 no . 1_655
O2 H13B 3.1544 no . 1_655
O2 H13C 3.2958 no . 1_655
O3 H12A 2.6365 no . 2_557
O3 H19B 3.5642 no . 2_567
O3 H19C 3.0612 no . 2_567
O3 H20B 2.6836 no . 2_657
O3 H22B 2.8223 no . 2_657
C1 H11B 3.4904 no . 2_557
C3 H12A 3.1610 no . 2_557
C3 H20B 3.2315 no . 2_657
C5 H21B 3.4843 no . 1_465
C5 H22A 3.3477 no . 1_465
C6 H10C 3.4180 no . 2_566
C6 H22A 3.3287 no . 1_465
C8 H9C 3.4320 no . 2_556
C8 H16B 3.2504 no . 2_656
C8 H17A 3.4996 no . 1_545
C8 H17B 3.4678 no . 1_545
C9 H8C 3.3990 no . 2_556
C9 H15A 3.4713 no . 1_455
C9 H15C 3.3772 no . 1_455
C10 H6A 3.4940 no . 2_566
C10 H14C 3.3777 no . 2_566
C10 H22C 3.3239 no . 2_656
C11 H18B 3.2286 no . 2_567
C11 H19C 3.3038 no . 2_567
C12 H17B 3.3245 no . 1_545
C13 H15A 3.4142 no . 1_455
C13 H18C 3.3508 no . 1_455
C13 H20C 3.4497 no . 1_465
C13 H21B 3.5327 no . 1_465
C14 H5A 3.3413 no . 2_566
C14 H9A 3.4109 no . 2_566
C14 H10C 3.2020 no . 2_566
C14 H15C 3.3868 no . 2_666
C14 H21B 3.2518 no . 2_656
C14 H21C 3.3989 no . 2_656
C15 H9A 3.2016 no . 1_655
C15 H13C 3.2542 no . 1_655
C15 H14B 3.2498 no . 2_666
C16 H16B 3.5974 no . 2_656
C16 H16C 3.3491 no . 2_656
C16 H21C 3.2670 no . 2_656
C17 H8A 2.9978 no . 1_565
C18 H11C 3.5346 no . 2_567
C18 H13B 3.5274 no . 1_655
C19 H19A 3.2263 no . 2_567
C19 H20C 3.5074 no . 1_465
C19 H22A 3.3103 no . 1_465
C20 H13A 3.2398 no . 1_645
C20 H18A 3.5417 no . 2_657
C20 H19B 3.4867 no . 1_645
C21 H13A 3.5705 no . 1_645
C21 H14A 3.4412 no . 2_656
C21 H14B 3.2170 no . 2_656
C21 H16B 3.5064 no . 2_656
C22 H6A 3.4656 no . 1_645
C22 H10A 3.4230 no . 2_656
C22 H17C 3.5669 no . 1_645
C22 H19B 3.0626 no . 1_645
H5A C14 3.3413 no . 2_566
H5A H14A 2.7907 no . 2_566
H5A H14B 3.3721 no . 2_566
H5A H14C 3.3431 no . 2_566
H5A H21B 2.8678 no . 1_465
H5A H22A 3.3807 no . 1_465
H5B H20C 3.0415 no . 1_465
H5B H21B 3.2148 no . 1_465
H5B H22A 2.8643 no . 1_465
H6A C10 3.4940 no . 2_566
H6A C22 3.4656 no . 1_465
H6A H10A 3.3852 no . 2_566
H6A H10C 2.8825 no . 2_566
H6A H22A 2.5593 no . 1_465
H6B H6B 3.4676 no . 2_566
H6B H10C 3.0314 no . 2_566
H6B H14A 3.4136 no . 2_566
H8A C17 2.9978 no . 1_545
H8A H17A 2.8728 no . 1_545
H8A H17B 2.5667 no . 1_545
H8A H17C 3.0649 no . 1_545
H8B H16B 2.6968 no . 2_656
H8C C9 3.3990 no . 2_556
H8C H9A 3.4469 no . 2_556
H8C H9C 2.5678 no . 2_556
H8C H16B 2.9254 no . 2_656
H8C H17A 3.3072 no . 1_545
H8C H17C 3.5762 no . 1_545
H9A C14 3.4109 no . 2_566
H9A C15 3.2016 no . 1_455
H9A H8C 3.4469 no . 2_556
H9A H14B 3.2058 no . 2_566
H9A H14C 2.8951 no . 2_566
H9A H15A 2.9378 no . 1_455
H9A H15C 2.6355 no . 1_455
H9B O2 3.2447 no . 1_455
H9B H15A 3.1953 no . 1_455
H9B H15C 3.5312 no . 1_455
H9C C8 3.4320 no . 2_556
H9C H8C 2.5678 no . 2_556
H9C H9C 2.8024 no . 2_556
H9C H10A 2.9773 no . 2_556
H9C H15C 3.5160 no . 1_455
H10A C22 3.4230 no . 2_656
H10A H6A 3.3852 no . 2_566
H10A H9C 2.9773 no . 2_556
H10A H14C 3.4486 no . 2_566
H10A H17C 3.2046 no . 2_566
H10A H22A 3.2887 no . 2_656
H10A H22C 2.7527 no . 2_656
H10B H22A 3.5832 no . 2_656
H10B H22C 3.0608 no . 2_656
H10C C6 3.4180 no . 2_566
H10C C14 3.2020 no . 2_566
H10C H6A 2.8825 no . 2_566
H10C H6B 3.0314 no . 2_566
H10C H14A 2.9581 no . 2_566
H10C H14C 2.5844 no . 2_566
H10C H17C 3.5251 no . 2_566
H11A H12A 3.3708 no . 2_557
H11A H12B 3.2841 no . 2_557
H11A H19C 3.0277 no . 2_567
H11B O1 2.5811 no . 2_557
H11B C1 3.4904 no . 2_557
H11B H12B 3.2539 no . 2_557
H11B H17B 3.5924 no . 2_567
H11B H18B 2.8680 no . 2_567
H11B H19C 3.4681 no . 2_567
H11B H20A 3.3713 no . 2_557
H11C C18 3.5346 no . 2_567
H11C H18B 2.7263 no . 2_567
H11C H19C 2.9013 no . 2_567
H11C H20C 3.4091 no . 1_465
H12A O2 3.4860 no . 1_455
H12A O3 2.6365 no . 2_557
H12A C3 3.1610 no . 2_557
H12A H11A 3.3708 no . 2_557
H12A H22B 3.3713 no . 1_455
H12B H11A 3.2841 no . 2_557
H12B H11B 3.2539 no . 2_557
H12B H17B 2.7607 no . 1_545
H12C O2 3.4125 no . 1_455
H12C H17B 3.0570 no . 1_545
H12C H17C 3.3983 no . 1_545
H12C H22B 3.0864 no . 1_455
H13A C20 3.2398 no . 1_465
H13A C21 3.5705 no . 1_465
H13A H20A 3.2442 no . 1_465
H13A H20C 2.5030 no . 1_465
H13A H21A 3.5802 no . 1_465
H13A H21B 2.9109 no . 1_465
H13B O2 3.1544 no . 1_455
H13B C18 3.5274 no . 1_455
H13B H15A 3.3818 no . 1_455
H13B H18B 3.5715 no . 1_455
H13B H18C 2.8336 no . 1_455
H13B H20A 3.1034 no . 2_557
H13C O2 3.2958 no . 1_455
H13C C15 3.2542 no . 1_455
H13C H15A 2.6305 no . 1_455
H13C H15B 3.2793 no . 1_455
H13C H15C 3.3692 no . 1_455
H13C H18C 3.1214 no . 1_455
H13C H21B 3.2637 no . 1_465
H14A C21 3.4412 no . 2_656
H14A H5A 2.7907 no . 2_566
H14A H6B 3.4136 no . 2_566
H14A H10C 2.9581 no . 2_566
H14A H21B 2.8647 no . 2_656
H14A H21C 3.1262 no . 2_656
H14B C15 3.2498 no . 2_666
H14B C21 3.2170 no . 2_656
H14B H5A 3.3721 no . 2_566
H14B H9A 3.2058 no . 2_566
H14B H15B 2.9809 no . 2_666
H14B H15C 2.6590 no . 2_666
H14B H21A 3.4709 no . 2_656
H14B H21B 2.7564 no . 2_656
H14B H21C 2.9465 no . 2_656
H14C C10 3.3777 no . 2_566
H14C H5A 3.3431 no . 2_566
H14C H9A 2.8951 no . 2_566
H14C H10A 3.4486 no . 2_566
H14C H10C 2.5844 no . 2_566
H14C H15C 3.2679 no . 2_666
H15A C9 3.4713 no . 1_655
H15A C13 3.4142 no . 1_655
H15A H9A 2.9378 no . 1_655
H15A H9B 3.1953 no . 1_655
H15A H13B 3.3818 no . 1_655
H15A H13C 2.6305 no . 1_655
H15B H13C 3.2793 no . 1_655
H15B H14B 2.9809 no . 2_666
H15B H21A 3.2066 no . 1_565
H15B H21B 3.5293 no . 1_565
H15C C9 3.3772 no . 1_655
H15C C14 3.3868 no . 2_666
H15C H9A 2.6355 no . 1_655
H15C H9B 3.5312 no . 1_655
H15C H9C 3.5160 no . 1_655
H15C H13C 3.3692 no . 1_655
H15C H14B 2.6590 no . 2_666
H15C H14C 3.2679 no . 2_666
H16A H16B 3.5689 no . 2_656
H16A H16C 3.3185 no . 2_656
H16B C8 3.2504 no . 2_656
H16B C16 3.5974 no . 2_656
H16B C21 3.5064 no . 2_656
H16B H8B 2.6968 no . 2_656
H16B H8C 2.9254 no . 2_656
H16B H16A 3.5689 no . 2_656
H16B H16C 3.0281 no . 2_656
H16B H21C 2.5760 no . 2_656
H16C C16 3.3491 no . 2_656
H16C H16A 3.3185 no . 2_656
H16C H16B 3.0281 no . 2_656
H16C H16C 3.1468 no . 2_656
H16C H21C 3.2331 no . 2_656
H17A C8 3.4996 no . 1_565
H17A H8A 2.8728 no . 1_565
H17A H8C 3.3072 no . 1_565
H17A H21A 3.1140 no . 1_565
H17B O1 2.7813 no . 1_565
H17B C8 3.4678 no . 1_565
H17B C12 3.3245 no . 1_565
H17B H8A 2.5667 no . 1_565
H17B H11B 3.5924 no . 2_567
H17B H12B 2.7607 no . 1_565
H17B H12C 3.0570 no . 1_565
H17B H21A 3.2839 no . 1_565
H17C C22 3.5669 no . 1_465
H17C H8A 3.0649 no . 1_565
H17C H8C 3.5762 no . 1_565
H17C H10A 3.2046 no . 2_566
H17C H10C 3.5251 no . 2_566
H17C H12C 3.3983 no . 1_565
H17C H22A 3.0562 no . 1_465
H17C H22B 3.3963 no . 1_465
H18A C20 3.5417 no . 2_657
H18A H19A 3.5295 no . 2_567
H18A H19C 3.5456 no . 2_567
H18A H20B 2.9769 no . 2_657
H18A H20C 3.3256 no . 2_657
H18B C11 3.2286 no . 2_567
H18B H11B 2.8680 no . 2_567
H18B H11C 2.7263 no . 2_567
H18B H13B 3.5715 no . 1_655
H18B H19A 3.5171 no . 2_567
H18B H20C 3.4351 no . 2_657
H18C C13 3.3508 no . 1_655
H18C H13B 2.8336 no . 1_655
H18C H13C 3.1214 no . 1_655
H19A C19 3.2263 no . 2_567
H19A H18A 3.5295 no . 2_567
H19A H18B 3.5171 no . 2_567
H19A H19A 2.7849 no . 2_567
H19A H19C 2.8066 no . 2_567
H19A H20C 3.5145 no . 1_465
H19B O3 3.5642 no . 2_567
H19B C20 3.4867 no . 1_465
H19B C22 3.0626 no . 1_465
H19B H20B 3.5586 no . 1_465
H19B H20C 2.7908 no . 1_465
H19B H22A 2.4101 no . 1_465
H19B H22B 2.9501 no . 1_465
H19C O3 3.0612 no . 2_567
H19C C11 3.3038 no . 2_567
H19C H11A 3.0277 no . 2_567
H19C H11B 3.4681 no . 2_567
H19C H11C 2.9013 no . 2_567
H19C H18A 3.5456 no . 2_567
H19C H19A 2.8066 no . 2_567
H19C H19C 3.5937 no . 2_567
H19C H22B 3.5648 no . 1_465
H20A H11B 3.3713 no . 2_557
H20A H13A 3.2442 no . 1_645
H20A H13B 3.1034 no . 2_557
H20B O3 2.6836 no . 2_657
H20B C3 3.2315 no . 2_657
H20B H18A 2.9769 no . 2_657
H20B H19B 3.5586 no . 1_645
H20C C13 3.4497 no . 1_645
H20C C19 3.5074 no . 1_645
H20C H5B 3.0415 no . 1_645
H20C H11C 3.4091 no . 1_645
H20C H13A 2.5030 no . 1_645
H20C H18A 3.3256 no . 2_657
H20C H18B 3.4351 no . 2_657
H20C H19A 3.5145 no . 1_645
H20C H19B 2.7908 no . 1_645
H21A H13A 3.5802 no . 1_645
H21A H14B 3.4709 no . 2_656
H21A H15B 3.2066 no . 1_545
H21A H17A 3.1140 no . 1_545
H21A H17B 3.2839 no . 1_545
H21B C5 3.4843 no . 1_645
H21B C13 3.5327 no . 1_645
H21B C14 3.2518 no . 2_656
H21B H5A 2.8678 no . 1_645
H21B H5B 3.2148 no . 1_645
H21B H13A 2.9109 no . 1_645
H21B H13C 3.2637 no . 1_645
H21B H14A 2.8647 no . 2_656
H21B H14B 2.7564 no . 2_656
H21B H15B 3.5293 no . 1_545
H21C C14 3.3989 no . 2_656
H21C C16 3.2670 no . 2_656
H21C H14A 3.1262 no . 2_656
H21C H14B 2.9465 no . 2_656
H21C H16B 2.5760 no . 2_656
H21C H16C 3.2331 no . 2_656
H22A C5 3.3477 no . 1_645
H22A C6 3.3287 no . 1_645
H22A C19 3.3103 no . 1_645
H22A H5A 3.3807 no . 1_645
H22A H5B 2.8643 no . 1_645
H22A H6A 2.5593 no . 1_645
H22A H10A 3.2887 no . 2_656
H22A H10B 3.5832 no . 2_656
H22A H17C 3.0562 no . 1_645
H22A H19B 2.4101 no . 1_645
H22B O3 2.8223 no . 2_657
H22B H12A 3.3713 no . 1_655
H22B H12C 3.0864 no . 1_655
H22B H17C 3.3963 no . 1_645
H22B H19B 2.9501 no . 1_645
H22B H19C 3.5648 no . 1_645
H22C C10 3.3239 no . 2_656
H22C H10A 2.7527 no . 2_656
H22C H10B 3.0608 no . 2_656

#==============================================================================

#==============================================================================
# Additional structures and associated data_? identifiers
# should be added at this point if there is more than one 
# structure analysis in the CIF.

#==============================================================================
#     End of CIF
#==============================================================================
####################################################################### 
# 
# This file contains crystal structure data downloaded from the 
# Cambridge Structural Database (CSD) hosted by the Cambridge 
# Crystallographic Data Centre (CCDC).
# 
# Full information about CCDC data access policies and citation 
# guidelines are available at http://www.ccdc.cam.ac.uk/access/V1 
# 
# Audit and citation data items may have been added by the CCDC. 
# Please retain this information to preserve the provenance of 
# this file and to allow appropriate attribution of the data. 
# 
#######################################################################

data_complex8
_database_code_depnum_ccdc_archive 'CCDC 1425703'
_audit_update_record             
;
2015-09-18 deposited with the CCDC.
2015-09-25 downloaded from the CCDC.
;

#==============================================================================
# CHEMICAL DATA

_chemical_formula_sum            'C37 H56 Fe O3 P Si4 Sn'
_chemical_formula_moiety         'C37 H56 Fe O3 P Si4 Sn'
_chemical_formula_weight         866.70
_chemical_melting_point          ?
_chemical_absolute_configuration 'CHOOSE rm ad rmad syn or unk'

#==============================================================================
# CRYSTAL DATA
_space_group_crystal_system      orthorhombic
_space_group_name_H-M_alt        'P 21 21 21'
_space_group_name_Hall           'P 2ac 2ab'
_space_group_IT_number           19
loop_
_symmetry_equiv_pos_site_id
_space_group_symop_operation_xyz
1 +X,+Y,+Z
2 1/2+X,1/2-Y,-Z
3 -X,1/2+Y,1/2-Z
4 1/2-X,-Y,1/2+Z
#------------------------------------------------------------------------------
_cell_length_a                   11.387(3)
_cell_length_b                   14.883(4)
_cell_length_c                   24.983(6)
_cell_angle_alpha                90.0000
_cell_angle_beta                 90.0000
_cell_angle_gamma                90.0000
_cell_volume                     4234.0(17)
_cell_formula_units_Z            4
_cell_measurement_reflns_used    7467
_cell_measurement_theta_min      3.03
_cell_measurement_theta_max      27.45
_cell_measurement_temperature    123
#------------------------------------------------------------------------------
_exptl_crystal_description       block
_exptl_crystal_colour            colorless
_exptl_crystal_size_max          0.120
_exptl_crystal_size_mid          0.120
_exptl_crystal_size_min          0.100
_exptl_crystal_density_diffrn    1.360
_exptl_crystal_density_meas      ?
_exptl_crystal_density_method    'not measured'
_exptl_crystal_F_000             1796.00
_exptl_absorpt_coefficient_mu    1.115
_exptl_absorpt_correction_type   multi-scan
_exptl_absorpt_process_details   'REQAB (Rigaku, 1998)'
_exptl_absorpt_correction_T_min  0.715
_exptl_absorpt_correction_T_max  0.894

#==============================================================================
# EXPERIMENTAL DATA

_diffrn_ambient_temperature      123
_diffrn_radiation_type           'Mo K\a'
_diffrn_radiation_wavelength     0.71075
_diffrn_measurement_device_type  'Rigaku Saturn70'
_diffrn_measurement_method       \w
_diffrn_detector_area_resol_mean 7.314
_diffrn_reflns_number            34784
_diffrn_reflns_av_R_equivalents  0.0733
_diffrn_reflns_theta_max         27.480
_diffrn_reflns_theta_min         3.031
_diffrn_reflns_theta_full        27.480
_diffrn_measured_fraction_theta_max 0.994
_diffrn_measured_fraction_theta_full 0.994
_diffrn_reflns_Laue_measured_fraction_max 0.000
_diffrn_reflns_Laue_measured_fraction_full 0.000
_diffrn_reflns_point_group_measured_fraction_max 0.000
_diffrn_reflns_point_group_measured_fraction_full 0.000
_diffrn_reflns_limit_h_min       -14
_diffrn_reflns_limit_h_max       14
_diffrn_reflns_limit_k_min       -19
_diffrn_reflns_limit_k_max       19
_diffrn_reflns_limit_l_min       -26
_diffrn_reflns_limit_l_max       32
_diffrn_standards_number         0
_diffrn_standards_interval_count .
_diffrn_standards_decay_%        ?

#==============================================================================
# REFINEMENT DATA

_refine_special_details          
;
    Refinement was performed using all reflections. The weighted 
    R-factor (wR) and goodness of fit (S) are based on F^2^.
    R-factor (gt) are based on F. The threshold expression of
    F^2^ > 2.0 sigma(F^2^) is used only for calculating R-factor (gt).
;
_reflns_number_total             9661
_reflns_number_gt                7753
_reflns_threshold_expression     F^2^>2.0\s(F^2^)
_refine_ls_structure_factor_coef Fsqd
_refine_ls_R_factor_all          0.0741
_refine_ls_R_factor_gt           0.0592
_refine_ls_wR_factor_ref         0.1351
_refine_ls_wR_factor_gt          0.1244
_refine_ls_number_restraints     0
_refine_ls_hydrogen_treatment    mixed
_refine_ls_number_reflns         9661
_refine_ls_number_parameters     422
_refine_ls_goodness_of_fit_ref   1.089
_refine_ls_weighting_scheme      calc
_refine_ls_weighting_details     
'w = 1/[\s^2^(Fo^2^)+(0.0618P)^2^+0.0000P] where P=(Fo^2^+2Fc^2^)/3'
_atom_sites_solution_hydrogens   geom
_atom_sites_solution_primary     direct
_atom_sites_solution_secondary   difmap
_refine_ls_shift/su_max          0.002
_refine_diff_density_max         1.28
_refine_diff_density_min         -0.88
_refine_ls_extinction_method     none
_refine_ls_extinction_coef       ?
_refine_ls_abs_structure_details 
'Flack, H. D. (1983), Acta Cryst. A39, 876-881.  4309 Friedel Pairs'
_refine_ls_abs_structure_Flack   0.02(2)

loop_
_atom_type_symbol
_atom_type_description
_atom_type_scat_dispersion_real
_atom_type_scat_dispersion_imag
_atom_type_scat_source
C C 0.0033 0.0016
;
International Tables for Crystallography
(Vol. C, Tables 4.2.6.8 and 6.1.1.4)
;
H H 0.0000 0.0000
;
International Tables for Crystallography
(Vol. C, Table 6.1.1.4)
;
O O 0.0106 0.0060
;
International Tables for Crystallography
(Vol. C, Tables 4.2.6.8 and 6.1.1.4)
;
Fe Fe 0.3463 0.8444
;
International Tables for Crystallography
(Vol. C, Tables 4.2.6.8 and 6.1.1.4)
;
Sn Sn -0.6537 1.4246
;
International Tables for Crystallography
(Vol. C, Tables 4.2.6.8 and 6.1.1.4)
;
Si Si 0.0817 0.0704
;
International Tables for Crystallography
(Vol. C, Tables 4.2.6.8 and 6.1.1.4)
;
P P 0.1023 0.0942
;
International Tables for Crystallography
(Vol. C, Tables 4.2.6.8 and 6.1.1.4)
;

#==============================================================================
# ATOMIC COORDINATES AND THERMAL PARAMETERS

loop_
_atom_site_label
_atom_site_type_symbol
_atom_site_fract_x
_atom_site_fract_y
_atom_site_fract_z
_atom_site_U_iso_or_equiv
_atom_site_adp_type
_atom_site_occupancy
_atom_site_site_symmetry_multiplicity
_atom_site_calc_flag
_atom_site_refinement_flags
_atom_site_disorder_assembly
_atom_site_disorder_group
Sn1 Sn 0.14482(3) 0.00222(3) 0.858978(13) 0.02489(11) Uani 1 4 d . . .
Fe1 Fe 0.19779(7) 0.02449(5) 0.95825(3) 0.02453(18) Uani 1 4 d . . .
P1 P 0.25188(12) 0.03918(10) 1.04406(5) 0.0239(3) Uani 1 4 d . . .
Si1 Si 0.20130(15) 0.20091(11) 1.11643(6) 0.0289(4) Uani 1 4 d . . .
Si2 Si -0.00983(16) 0.06955(14) 1.09559(9) 0.0466(5) Uani 1 4 d . . .
Si3 Si 0.51013(15) -0.02436(13) 1.06563(8) 0.0431(5) Uani 1 4 d . . .
Si4 Si 0.31121(16) -0.16966(11) 1.07326(6) 0.0302(4) Uani 1 4 d . . .
O1 O 0.1490(9) 0.2086(7) 0.9305(4) 0.075(3) Uiso 0.6 4 d . . .
O2 O 0.0997(7) -0.1575(6) 0.9591(3) 0.036(2) Uiso 0.6 4 d . . .
O3 O 0.4473(6) 0.0180(5) 0.9193(3) 0.0419(18) Uiso 0.6 4 d . . .
O4 O 0.0230(9) 0.1729(7) 0.9515(4) 0.036(2) Uiso 0.4 4 d . . .
O5 O 0.0597(11) -0.1378(8) 0.9629(5) 0.038(3) Uiso 0.4 4 d . . .
O6 O 0.4006(12) 0.1154(9) 0.9176(5) 0.058(4) Uiso 0.4 4 d . . .
C1 C 0.1733(11) 0.1342(9) 0.9429(5) 0.051(3) Uiso 0.6 4 d . . .
C2 C 0.1434(9) -0.0866(6) 0.9601(4) 0.022(2) Uiso 0.6 4 d . . .
C3 C 0.3510(7) 0.0137(6) 0.9321(3) 0.0245(18) Uiso 0.6 4 d . . .
C4 C 0.0876(12) 0.1138(9) 0.9572(5) 0.020(3) Uiso 0.4 4 d . . .
C5 C 0.1009(16) -0.0657(12) 0.9631(7) 0.037(4) Uiso 0.4 4 d . . .
C6 C 0.3100(15) 0.0840(11) 0.9339(6) 0.039(4) Uiso 0.4 4 d . . .
C7 C 0.1587(5) 0.0771(4) 1.1011(2) 0.0247(12) Uani 1 4 d . . .
C8 C 0.1981(5) 0.0155(4) 1.1475(2) 0.0349(14) Uani 1 4 d . . .
C9 C 0.3231(5) -0.0139(4) 1.14020(19) 0.0331(13) Uani 1 4 d . . .
C10 C 0.3458(5) -0.0431(3) 1.0800(2) 0.0226(11) Uani 1 4 d . . .
C11 C 0.3495(7) 0.2120(5) 1.1468(3) 0.0502(18) Uani 1 4 d . . .
C12 C 0.1989(7) 0.2729(4) 1.0559(3) 0.0427(16) Uani 1 4 d . . .
C13 C 0.1014(7) 0.2519(5) 1.1678(3) 0.0526(19) Uani 1 4 d . . .
C14 C -0.0798(7) 0.1646(7) 1.0598(6) 0.121(5) Uani 1 4 d . . .
C15 C -0.0681(6) -0.0336(6) 1.0627(3) 0.064(3) Uani 1 4 d . . .
C16 C -0.0700(8) 0.0615(6) 1.1653(4) 0.083(3) Uani 1 4 d . . .
C17 C 0.5497(6) 0.0906(5) 1.0448(3) 0.056(2) Uani 1 4 d . . .
C18 C 0.5782(9) -0.0980(7) 1.0163(6) 0.148(7) Uani 1 4 d . . .
C19 C 0.5909(7) -0.0339(8) 1.1326(4) 0.095(4) Uani 1 4 d . . .
C20 C 0.3407(7) -0.2193(4) 1.0053(3) 0.0465(18) Uani 1 4 d . . .
C21 C 0.1556(6) -0.1994(5) 1.0916(3) 0.0478(18) Uani 1 4 d . . .
C22 C 0.4072(7) -0.2315(5) 1.1227(3) 0.051(2) Uani 1 4 d . . .
C23 C 0.2140(6) 0.1053(4) 0.8077(2) 0.0307(14) Uani 1 4 d . . .
C24 C 0.1540(7) 0.1860(4) 0.8006(3) 0.0395(15) Uani 1 4 d . . .
C25 C 0.2014(7) 0.2553(5) 0.7690(3) 0.0484(18) Uani 1 4 d . . .
C26 C 0.3097(7) 0.2423(5) 0.7446(3) 0.0482(18) Uani 1 4 d . . .
C27 C 0.3683(7) 0.1638(5) 0.7509(2) 0.0477(18) Uani 1 4 d . . .
C28 C 0.3230(6) 0.0935(5) 0.7824(2) 0.0358(15) Uani 1 4 d . . .
C29 C -0.0418(5) 0.0014(4) 0.8437(2) 0.0298(12) Uani 1 4 d . . .
C30 C -0.0820(5) 0.0021(5) 0.7910(2) 0.0400(14) Uani 1 4 d . . .
C31 C -0.2009(6) -0.0018(6) 0.7794(3) 0.0518(18) Uani 1 4 d . . .
C32 C -0.2820(6) -0.0081(5) 0.8199(4) 0.059(2) Uani 1 4 d . . .
C33 C -0.2448(5) -0.0083(6) 0.8722(3) 0.0537(19) Uani 1 4 d . . .
C34 C -0.1266(5) -0.0043(5) 0.8843(3) 0.0393(14) Uani 1 4 d . . .
C35 C 0.2109(5) -0.1243(4) 0.8306(2) 0.0290(13) Uani 1 4 d . . .
C36 C 0.1430(6) -0.1828(4) 0.8014(2) 0.0296(13) Uani 1 4 d . . .
C37 C 0.1825(6) -0.2670(4) 0.7870(2) 0.0383(16) Uani 1 4 d . . .
C38 C 0.2905(7) -0.2966(5) 0.8013(3) 0.0455(17) Uani 1 4 d . . .
C39 C 0.3618(7) -0.2392(5) 0.8315(3) 0.055(2) Uani 1 4 d . . .
C40 C 0.3249(6) -0.1546(5) 0.8456(3) 0.0470(18) Uani 1 4 d . . .
H1 H 0.337(5) 0.117(4) 1.047(2) 0.043(18) Uiso 1 4 d . . .
H8A H 0.19044 0.04813 1.18187 0.0419 Uiso 1 4 calc R . .
H8B H 0.14657 -0.03804 1.14903 0.0419 Uiso 1 4 calc R . .
H9A H 0.34007 -0.06509 1.1643 0.0397 Uiso 1 4 calc R . .
H9B H 0.37655 0.03604 1.14979 0.0397 Uiso 1 4 calc R . .
H11A H 0.40897 0.19148 1.1212 0.0602 Uiso 1 4 calc R . .
H11B H 0.35371 0.1752 1.1793 0.0602 Uiso 1 4 calc R . .
H11C H 0.36404 0.27501 1.15595 0.0602 Uiso 1 4 calc R . .
H12A H 0.21514 0.33523 1.06605 0.0512 Uiso 1 4 calc R . .
H12B H 0.12135 0.26927 1.039 0.0512 Uiso 1 4 calc R . .
H12C H 0.25887 0.25213 1.03063 0.0512 Uiso 1 4 calc R . .
H13A H 0.12886 0.31246 1.17669 0.0631 Uiso 1 4 calc R . .
H13B H 0.10175 0.21459 1.20017 0.0631 Uiso 1 4 calc R . .
H13C H 0.02142 0.25513 1.15349 0.0631 Uiso 1 4 calc R . .
H14A H -0.05734 0.16287 1.02193 0.1447 Uiso 1 4 calc R . .
H14B H -0.05354 0.22146 1.07561 0.1447 Uiso 1 4 calc R . .
H14C H -0.16532 0.15987 1.06289 0.1447 Uiso 1 4 calc R . .
H15A H -0.15395 -0.03425 1.0653 0.0771 Uiso 1 4 calc R . .
H15B H -0.03608 -0.0869 1.08058 0.0771 Uiso 1 4 calc R . .
H15C H -0.04482 -0.03405 1.02494 0.0771 Uiso 1 4 calc R . .
H16A H -0.03546 0.00941 1.18342 0.0998 Uiso 1 4 calc R . .
H16B H -0.15551 0.05454 1.16375 0.0998 Uiso 1 4 calc R . .
H16C H -0.05044 0.11629 1.18513 0.0998 Uiso 1 4 calc R . .
H17A H 0.63537 0.09652 1.04389 0.0676 Uiso 1 4 calc R . .
H17B H 0.51699 0.13387 1.07029 0.0676 Uiso 1 4 calc R . .
H17C H 0.51769 0.1024 1.00904 0.0676 Uiso 1 4 calc R . .
H18A H 0.54646 -0.08452 0.98076 0.1771 Uiso 1 4 calc R . .
H18B H 0.56143 -0.16073 1.02543 0.1771 Uiso 1 4 calc R . .
H18C H 0.66333 -0.08829 1.01627 0.1771 Uiso 1 4 calc R . .
H19A H 0.58667 -0.096 1.14552 0.1142 Uiso 1 4 calc R . .
H19B H 0.55394 0.00614 1.15886 0.1142 Uiso 1 4 calc R . .
H19C H 0.67326 -0.01667 1.12786 0.1142 Uiso 1 4 calc R . .
H20A H 0.33071 -0.28467 1.00689 0.0558 Uiso 1 4 calc R . .
H20B H 0.42124 -0.20513 0.99441 0.0558 Uiso 1 4 calc R . .
H20C H 0.28544 -0.19402 0.97929 0.0558 Uiso 1 4 calc R . .
H21A H 0.10173 -0.17422 1.06492 0.0574 Uiso 1 4 calc R . .
H21B H 0.13699 -0.1745 1.12693 0.0574 Uiso 1 4 calc R . .
H21C H 0.14695 -0.26487 1.09252 0.0574 Uiso 1 4 calc R . .
H22A H 0.38868 -0.21142 1.15906 0.0613 Uiso 1 4 calc R . .
H22B H 0.48991 -0.219 1.11486 0.0613 Uiso 1 4 calc R . .
H22C H 0.39273 -0.29624 1.11974 0.0613 Uiso 1 4 calc R . .
H24 H 0.07995 0.19435 0.81736 0.0474 Uiso 1 4 calc R . .
H25 H 0.15991 0.31017 0.76448 0.0581 Uiso 1 4 calc R . .
H26 H 0.34284 0.28877 0.72338 0.0578 Uiso 1 4 calc R . .
H27 H 0.44187 0.15603 0.73363 0.0573 Uiso 1 4 calc R . .
H28 H 0.3654 0.03901 0.78639 0.0429 Uiso 1 4 calc R . .
H30 H -0.02691 0.00538 0.76253 0.0480 Uiso 1 4 calc R . .
H31 H -0.22642 0.0 0.74317 0.0621 Uiso 1 4 calc R . .
H32 H -0.3633 -0.0124 0.81175 0.0710 Uiso 1 4 calc R . .
H33 H -0.30091 -0.01126 0.90027 0.0644 Uiso 1 4 calc R . .
H34 H -0.1023 -0.00549 0.92063 0.0472 Uiso 1 4 calc R . .
H36 H 0.06641 -0.16473 0.79083 0.0355 Uiso 1 4 calc R . .
H37 H 0.13281 -0.30517 0.76659 0.0459 Uiso 1 4 calc R . .
H38 H 0.31707 -0.35464 0.79116 0.0547 Uiso 1 4 calc R . .
H39 H 0.43731 -0.2592 0.84239 0.0665 Uiso 1 4 calc R . .
H40 H 0.37551 -0.1163 0.86548 0.0565 Uiso 1 4 calc R . .


loop_
_atom_site_aniso_label
_atom_site_aniso_U_11
_atom_site_aniso_U_22
_atom_site_aniso_U_33
_atom_site_aniso_U_12
_atom_site_aniso_U_13
_atom_site_aniso_U_23
Sn1 0.02882(19) 0.02694(19) 0.01892(16) 0.00196(19) -0.00182(14) -0.00054(17)
Fe1 0.0290(4) 0.0245(4) 0.0200(4) -0.0029(3) -0.0022(3) -0.0003(3)
P1 0.0255(7) 0.0284(7) 0.0178(6) 0.0040(6) -0.0007(6) -0.0007(6)
Si1 0.0371(9) 0.0264(8) 0.0233(8) 0.0003(8) 0.0010(7) -0.0027(7)
Si2 0.0234(9) 0.0451(11) 0.0712(14) 0.0024(8) 0.0123(9) 0.0039(11)
Si3 0.0254(8) 0.0463(12) 0.0576(12) 0.0012(8) 0.0062(8) 0.0234(9)
Si4 0.0407(9) 0.0246(8) 0.0254(8) 0.0004(8) -0.0008(7) 0.0016(7)
C7 0.030(3) 0.023(3) 0.021(3) 0.002(2) 0.002(2) 0.002(2)
C8 0.044(3) 0.037(4) 0.023(3) 0.008(3) 0.003(2) -0.001(3)
C9 0.049(3) 0.036(3) 0.014(2) 0.003(3) -0.007(2) 0.006(3)
C10 0.023(3) 0.023(3) 0.022(2) -0.003(2) 0.003(2) 0.004(2)
C11 0.062(5) 0.043(4) 0.046(4) -0.001(4) -0.006(4) -0.011(3)
C12 0.063(4) 0.029(3) 0.036(4) -0.004(3) -0.008(3) 0.003(3)
C13 0.067(5) 0.038(4) 0.052(4) 0.001(4) 0.011(4) -0.016(3)
C14 0.042(5) 0.070(7) 0.250(16) 0.006(5) -0.023(7) 0.051(9)
C15 0.024(3) 0.100(7) 0.068(5) -0.020(4) 0.002(3) -0.000(5)
C16 0.076(6) 0.074(6) 0.099(7) -0.021(5) 0.062(6) -0.035(5)
C17 0.045(4) 0.053(4) 0.071(5) -0.014(4) 0.027(4) -0.005(4)
C18 0.078(7) 0.069(7) 0.295(19) -0.030(6) 0.114(10) -0.069(9)
C19 0.039(4) 0.149(11) 0.097(7) -0.014(5) -0.011(5) 0.047(7)
C20 0.071(5) 0.034(3) 0.034(3) 0.015(4) -0.010(4) -0.004(3)
C21 0.059(5) 0.043(4) 0.041(4) -0.023(4) 0.006(4) 0.006(3)
C22 0.082(6) 0.030(4) 0.042(4) 0.009(4) -0.020(4) 0.008(3)
C23 0.040(3) 0.040(3) 0.012(3) -0.003(3) -0.003(3) 0.003(2)
C24 0.044(4) 0.035(3) 0.040(4) 0.005(3) 0.004(4) 0.005(3)
C25 0.057(5) 0.038(4) 0.051(4) -0.005(4) -0.009(4) 0.012(3)
C26 0.072(5) 0.041(4) 0.032(4) -0.016(4) -0.002(4) 0.007(3)
C27 0.057(4) 0.062(5) 0.025(3) -0.011(4) 0.001(3) -0.005(3)
C28 0.040(4) 0.047(4) 0.021(3) -0.006(3) 0.006(3) -0.001(3)
C29 0.030(3) 0.024(3) 0.036(3) 0.001(3) -0.012(2) -0.003(3)
C30 0.041(3) 0.037(3) 0.043(3) 0.006(4) -0.015(3) -0.002(4)
C31 0.055(4) 0.038(3) 0.063(4) 0.006(4) -0.036(4) -0.004(4)
C32 0.036(4) 0.041(4) 0.101(6) 0.002(4) -0.021(4) -0.009(5)
C33 0.033(3) 0.044(4) 0.084(5) 0.008(3) 0.001(3) -0.008(5)
C34 0.034(3) 0.034(3) 0.050(3) 0.002(3) 0.006(3) -0.006(3)
C35 0.035(3) 0.031(3) 0.021(3) 0.005(3) -0.001(3) -0.000(2)
C36 0.040(3) 0.022(3) 0.026(3) 0.003(3) -0.002(3) 0.003(2)
C37 0.052(4) 0.034(3) 0.029(3) -0.002(3) 0.008(3) -0.001(3)
C38 0.061(5) 0.036(4) 0.039(4) 0.011(4) 0.013(4) 0.001(3)
C39 0.052(4) 0.059(5) 0.055(5) 0.022(4) 0.004(4) -0.007(4)
C40 0.043(4) 0.054(4) 0.044(4) 0.018(3) -0.003(3) -0.016(3)

#==============================================================================
_computing_data_collection       'CrystalClear (Rigaku Inc., 2008)'
_computing_cell_refinement       CrystalClear
_computing_data_reduction        CrystalClear
_computing_structure_solution    'SHELXS97 (Sheldrick, 2008)'
_computing_structure_refinement  'SHELXL97 (Sheldrick, 2008)'
_computing_publication_material  'CrystalStructure 4.1 (Rigaku, 2014)'
_computing_molecular_graphics    'CrystalStructure 4.1'

#==============================================================================
# MOLECULAR GEOMETRY

_geom_special_details            
;
    ENTER SPECIAL DETAILS OF THE MOLECULAR GEOMETRY
;

loop_
_geom_bond_atom_site_label_1
_geom_bond_atom_site_label_2
_geom_bond_distance
_geom_bond_publ_flag
_geom_bond_site_symmetry_1
_geom_bond_site_symmetry_2
Sn1 Fe1 2.5739(10) yes . .
Sn1 C23 2.147(6) yes . .
Sn1 C29 2.160(5) yes . .
Sn1 C35 2.148(6) yes . .
Fe1 P1 2.2412(16) yes . .
Fe1 C1 1.700(13) yes . .
Fe1 C2 1.766(10) yes . .
Fe1 C3 1.870(8) yes . .
Fe1 C4 1.828(13) yes . .
Fe1 C5 1.741(18) yes . .
Fe1 C6 1.670(17) yes . .
P1 C7 1.864(5) yes . .
P1 C10 1.856(5) yes . .
Si1 C7 1.944(5) yes . .
Si1 C11 1.858(8) yes . .
Si1 C12 1.853(6) yes . .
Si1 C13 1.876(8) yes . .
Si2 C7 1.927(6) yes . .
Si2 C14 1.854(11) yes . .
Si2 C15 1.864(8) yes . .
Si2 C16 1.875(9) yes . .
Si3 C10 1.925(5) yes . .
Si3 C17 1.844(8) yes . .
Si3 C18 1.822(12) yes . .
Si3 C19 1.915(9) yes . .
Si4 C10 1.932(5) yes . .
Si4 C20 1.881(6) yes . .
Si4 C21 1.883(7) yes . .
Si4 C22 1.888(7) yes . .
O1 O4 1.618(14) yes . .
O1 C1 1.184(17) yes . .
O1 C4 1.711(16) yes . .
O2 O5 0.550(15) yes . .
O2 C2 1.167(13) yes . .
O2 C5 1.37(2) yes . .
O3 O6 1.545(15) yes . .
O3 C3 1.143(11) yes . .
O3 C6 1.882(18) yes . .
O4 C1 1.819(16) yes . .
O4 C4 1.155(16) yes . .
O5 C2 1.222(16) yes . .
O5 C5 1.17(2) yes . .
O6 C3 1.655(16) yes . .
O6 C6 1.20(2) yes . .
C1 C4 1.082(18) yes . .
C1 C6 1.74(2) yes . .
C2 C5 0.58(2) yes . .
C3 C6 1.147(19) yes . .
C7 C8 1.546(8) yes . .
C8 C9 1.500(8) yes . .
C9 C10 1.588(7) yes . .
C23 C24 1.393(9) yes . .
C23 C28 1.404(9) yes . .
C24 C25 1.406(10) yes . .
C25 C26 1.390(11) yes . .
C26 C27 1.354(11) yes . .
C27 C28 1.406(10) yes . .
C29 C30 1.393(8) yes . .
C29 C34 1.403(8) yes . .
C30 C31 1.385(9) yes . .
C31 C32 1.373(11) yes . .
C32 C33 1.374(12) yes . .
C33 C34 1.381(8) yes . .
C35 C36 1.375(8) yes . .
C35 C40 1.425(9) yes . .
C36 C37 1.379(8) yes . .
C37 C38 1.354(10) yes . .
C38 C39 1.398(10) yes . .
C39 C40 1.374(11) yes . .
P1 H1 1.52(6) no . .
C8 H8A 0.990 no . .
C8 H8B 0.990 no . .
C9 H9A 0.990 no . .
C9 H9B 0.990 no . .
C11 H11A 0.980 no . .
C11 H11B 0.980 no . .
C11 H11C 0.980 no . .
C12 H12A 0.980 no . .
C12 H12B 0.980 no . .
C12 H12C 0.980 no . .
C13 H13A 0.980 no . .
C13 H13B 0.980 no . .
C13 H13C 0.980 no . .
C14 H14A 0.980 no . .
C14 H14B 0.980 no . .
C14 H14C 0.980 no . .
C15 H15A 0.980 no . .
C15 H15B 0.980 no . .
C15 H15C 0.980 no . .
C16 H16A 0.980 no . .
C16 H16B 0.980 no . .
C16 H16C 0.980 no . .
C17 H17A 0.980 no . .
C17 H17B 0.980 no . .
C17 H17C 0.980 no . .
C18 H18A 0.980 no . .
C18 H18B 0.980 no . .
C18 H18C 0.980 no . .
C19 H19A 0.980 no . .
C19 H19B 0.980 no . .
C19 H19C 0.980 no . .
C20 H20A 0.980 no . .
C20 H20B 0.980 no . .
C20 H20C 0.980 no . .
C21 H21A 0.980 no . .
C21 H21B 0.980 no . .
C21 H21C 0.980 no . .
C22 H22A 0.980 no . .
C22 H22B 0.980 no . .
C22 H22C 0.980 no . .
C24 H24 0.950 no . .
C25 H25 0.950 no . .
C26 H26 0.950 no . .
C27 H27 0.950 no . .
C28 H28 0.950 no . .
C30 H30 0.950 no . .
C31 H31 0.950 no . .
C32 H32 0.950 no . .
C33 H33 0.950 no . .
C34 H34 0.950 no . .
C36 H36 0.950 no . .
C37 H37 0.950 no . .
C38 H38 0.950 no . .
C39 H39 0.950 no . .
C40 H40 0.950 no . .

loop_
_geom_angle_atom_site_label_1
_geom_angle_atom_site_label_2
_geom_angle_atom_site_label_3
_geom_angle
_geom_angle_publ_flag
_geom_angle_site_symmetry_1
_geom_angle_site_symmetry_2
_geom_angle_site_symmetry_3
Fe1 Sn1 C23 113.37(15) yes . . .
Fe1 Sn1 C29 113.72(14) yes . . .
Fe1 Sn1 C35 110.41(15) yes . . .
C23 Sn1 C29 105.0(2) yes . . .
C23 Sn1 C35 107.5(2) yes . . .
C29 Sn1 C35 106.3(2) yes . . .
Sn1 Fe1 P1 177.04(5) yes . . .
Sn1 Fe1 C1 82.4(4) yes . . .
Sn1 Fe1 C2 79.8(3) yes . . .
Sn1 Fe1 C3 82.6(2) yes . . .
Sn1 Fe1 C4 85.4(4) yes . . .
Sn1 Fe1 C5 79.6(6) yes . . .
Sn1 Fe1 C6 84.0(6) yes . . .
P1 Fe1 C1 99.6(4) yes . . .
P1 Fe1 C2 99.4(3) yes . . .
P1 Fe1 C3 95.0(3) yes . . .
P1 Fe1 C4 97.5(4) yes . . .
P1 Fe1 C5 100.5(6) yes . . .
P1 Fe1 C6 95.0(6) yes . . .
C1 Fe1 C2 147.9(5) yes . . .
C1 Fe1 C3 99.0(5) yes . . .
C1 Fe1 C4 35.5(6) yes . . .
C1 Fe1 C5 130.7(7) yes . . .
C1 Fe1 C6 62.2(7) yes . . .
C2 Fe1 C3 104.8(4) yes . . .
C2 Fe1 C4 116.1(5) yes . . .
C2 Fe1 C5 19.0(7) yes . . .
C2 Fe1 C6 140.8(7) yes . . .
C3 Fe1 C4 134.2(5) yes . . .
C3 Fe1 C5 123.3(7) yes . . .
C3 Fe1 C6 37.3(6) yes . . .
C4 Fe1 C5 97.3(7) yes . . .
C4 Fe1 C6 97.7(7) yes . . .
C5 Fe1 C6 156.8(8) yes . . .
Fe1 P1 C7 127.18(18) yes . . .
Fe1 P1 C10 123.78(17) yes . . .
C7 P1 C10 99.1(2) yes . . .
C7 Si1 C11 113.0(3) yes . . .
C7 Si1 C12 112.5(3) yes . . .
C7 Si1 C13 111.5(3) yes . . .
C11 Si1 C12 107.2(3) yes . . .
C11 Si1 C13 103.6(3) yes . . .
C12 Si1 C13 108.4(3) yes . . .
C7 Si2 C14 114.7(3) yes . . .
C7 Si2 C15 115.7(3) yes . . .
C7 Si2 C16 107.5(3) yes . . .
C14 Si2 C15 105.3(4) yes . . .
C14 Si2 C16 109.9(5) yes . . .
C15 Si2 C16 103.1(4) yes . . .
C10 Si3 C17 115.1(3) yes . . .
C10 Si3 C18 116.9(4) yes . . .
C10 Si3 C19 107.1(3) yes . . .
C17 Si3 C18 105.2(4) yes . . .
C17 Si3 C19 101.5(4) yes . . .
C18 Si3 C19 110.0(5) yes . . .
C10 Si4 C20 115.1(3) yes . . .
C10 Si4 C21 113.6(3) yes . . .
C10 Si4 C22 107.5(3) yes . . .
C20 Si4 C21 107.2(3) yes . . .
C20 Si4 C22 107.2(3) yes . . .
C21 Si4 C22 105.7(3) yes . . .
O4 O1 C1 79.3(9) yes . . .
O4 O1 C4 40.5(6) yes . . .
C1 O1 C4 38.8(8) yes . . .
O5 O2 C2 82.4(17) yes . . .
O5 O2 C5 57.6(17) yes . . .
C2 O2 C5 24.8(9) yes . . .
O6 O3 C3 74.3(8) yes . . .
O6 O3 C6 39.6(7) yes . . .
C3 O3 C6 34.8(7) yes . . .
O1 O4 C1 39.8(6) yes . . .
O1 O4 C4 74.1(9) yes . . .
C1 O4 C4 34.3(8) yes . . .
O2 O5 C2 71.1(16) yes . . .
O2 O5 C5 99(2) yes . . .
C2 O5 C5 27.9(11) yes . . .
O3 O6 C3 41.7(5) yes . . .
O3 O6 C6 85.5(11) yes . . .
C3 O6 C6 43.9(9) yes . . .
Fe1 C1 O1 175.3(11) yes . . .
Fe1 C1 O4 115.6(8) yes . . .
Fe1 C1 C4 78.7(10) yes . . .
Fe1 C1 C6 58.1(7) yes . . .
O1 C1 O4 60.9(8) yes . . .
O1 C1 C4 97.9(13) yes . . .
O1 C1 C6 125.2(12) yes . . .
O4 C1 C4 37.0(9) yes . . .
O4 C1 C6 173.0(10) yes . . .
C4 C1 C6 136.8(14) yes . . .
Fe1 C2 O2 174.6(9) yes . . .
Fe1 C2 O5 149.2(10) yes . . .
Fe1 C2 C5 78(2) yes . . .
O2 C2 O5 26.5(8) yes . . .
O2 C2 C5 98(2) yes . . .
O5 C2 C5 71(2) yes . . .
Fe1 C3 O3 170.8(8) yes . . .
Fe1 C3 O6 108.4(6) yes . . .
Fe1 C3 C6 61.8(9) yes . . .
O3 C3 O6 64.0(7) yes . . .
O3 C3 C6 110.6(11) yes . . .
O6 C3 C6 46.6(10) yes . . .
Fe1 C4 O1 109.0(8) yes . . .
Fe1 C4 O4 172.9(12) yes . . .
Fe1 C4 C1 65.8(9) yes . . .
O1 C4 O4 65.4(9) yes . . .
O1 C4 C1 43.3(9) yes . . .
O4 C4 C1 108.7(14) yes . . .
Fe1 C5 O2 140.4(13) yes . . .
Fe1 C5 O5 163.7(16) yes . . .
Fe1 C5 C2 83(2) yes . . .
O2 C5 O5 23.4(8) yes . . .
O2 C5 C2 57.6(18) yes . . .
O5 C5 C2 81(2) yes . . .
Fe1 C6 O3 115.4(9) yes . . .
Fe1 C6 O6 170.1(15) yes . . .
Fe1 C6 C1 59.8(7) yes . . .
Fe1 C6 C3 80.9(10) yes . . .
O3 C6 O6 54.9(9) yes . . .
O3 C6 C1 172.6(11) yes . . .
O3 C6 C3 34.7(7) yes . . .
O6 C6 C1 130.1(14) yes . . .
O6 C6 C3 89.5(14) yes . . .
C1 C6 C3 139.5(14) yes . . .
P1 C7 Si1 107.2(3) yes . . .
P1 C7 Si2 119.6(3) yes . . .
P1 C7 C8 103.2(4) yes . . .
Si1 C7 Si2 108.5(3) yes . . .
Si1 C7 C8 110.0(4) yes . . .
Si2 C7 C8 108.0(4) yes . . .
C7 C8 C9 110.9(4) yes . . .
C8 C9 C10 110.5(4) yes . . .
P1 C10 Si3 112.0(3) yes . . .
P1 C10 Si4 118.9(3) yes . . .
P1 C10 C9 100.6(3) yes . . .
Si3 C10 Si4 108.8(3) yes . . .
Si3 C10 C9 107.1(3) yes . . .
Si4 C10 C9 108.4(3) yes . . .
Sn1 C23 C24 120.8(5) yes . . .
Sn1 C23 C28 120.3(4) yes . . .
C24 C23 C28 118.8(6) yes . . .
C23 C24 C25 121.1(7) yes . . .
C24 C25 C26 119.0(7) yes . . .
C25 C26 C27 120.4(7) yes . . .
C26 C27 C28 121.7(7) yes . . .
C23 C28 C27 118.9(6) yes . . .
Sn1 C29 C30 119.4(4) yes . . .
Sn1 C29 C34 123.3(4) yes . . .
C30 C29 C34 117.2(5) yes . . .
C29 C30 C31 121.3(6) yes . . .
C30 C31 C32 120.3(7) yes . . .
C31 C32 C33 119.6(6) yes . . .
C32 C33 C34 120.5(7) yes . . .
C29 C34 C33 121.0(6) yes . . .
Sn1 C35 C36 122.2(5) yes . . .
Sn1 C35 C40 120.7(4) yes . . .
C36 C35 C40 116.8(6) yes . . .
C35 C36 C37 122.1(6) yes . . .
C36 C37 C38 121.5(6) yes . . .
C37 C38 C39 118.1(6) yes . . .
C38 C39 C40 121.4(7) yes . . .
C35 C40 C39 120.1(6) yes . . .
Fe1 P1 H1 107(2) no . . .
C7 P1 H1 96(2) no . . .
C10 P1 H1 97(2) no . . .
C7 C8 H8A 109.456 no . . .
C7 C8 H8B 109.460 no . . .
C9 C8 H8A 109.458 no . . .
C9 C8 H8B 109.457 no . . .
H8A C8 H8B 108.061 no . . .
C8 C9 H9A 109.559 no . . .
C8 C9 H9B 109.553 no . . .
C10 C9 H9A 109.551 no . . .
C10 C9 H9B 109.550 no . . .
H9A C9 H9B 108.107 no . . .
Si1 C11 H11A 109.471 no . . .
Si1 C11 H11B 109.474 no . . .
Si1 C11 H11C 109.468 no . . .
H11A C11 H11B 109.483 no . . .
H11A C11 H11C 109.463 no . . .
H11B C11 H11C 109.469 no . . .
Si1 C12 H12A 109.457 no . . .
Si1 C12 H12B 109.469 no . . .
Si1 C12 H12C 109.470 no . . .
H12A C12 H12B 109.474 no . . .
H12A C12 H12C 109.474 no . . .
H12B C12 H12C 109.483 no . . .
Si1 C13 H13A 109.471 no . . .
Si1 C13 H13B 109.473 no . . .
Si1 C13 H13C 109.480 no . . .
H13A C13 H13B 109.475 no . . .
H13A C13 H13C 109.460 no . . .
H13B C13 H13C 109.468 no . . .
Si2 C14 H14A 109.473 no . . .
Si2 C14 H14B 109.461 no . . .
Si2 C14 H14C 109.474 no . . .
H14A C14 H14B 109.471 no . . .
H14A C14 H14C 109.481 no . . .
H14B C14 H14C 109.466 no . . .
Si2 C15 H15A 109.477 no . . .
Si2 C15 H15B 109.480 no . . .
Si2 C15 H15C 109.466 no . . .
H15A C15 H15B 109.479 no . . .
H15A C15 H15C 109.453 no . . .
H15B C15 H15C 109.473 no . . .
Si2 C16 H16A 109.465 no . . .
Si2 C16 H16B 109.469 no . . .
Si2 C16 H16C 109.480 no . . .
H16A C16 H16B 109.468 no . . .
H16A C16 H16C 109.470 no . . .
H16B C16 H16C 109.475 no . . .
Si3 C17 H17A 109.471 no . . .
Si3 C17 H17B 109.474 no . . .
Si3 C17 H17C 109.469 no . . .
H17A C17 H17B 109.472 no . . .
H17A C17 H17C 109.474 no . . .
H17B C17 H17C 109.467 no . . .
Si3 C18 H18A 109.465 no . . .
Si3 C18 H18B 109.479 no . . .
Si3 C18 H18C 109.473 no . . .
H18A C18 H18B 109.470 no . . .
H18A C18 H18C 109.469 no . . .
H18B C18 H18C 109.471 no . . .
Si3 C19 H19A 109.472 no . . .
Si3 C19 H19B 109.463 no . . .
Si3 C19 H19C 109.474 no . . .
H19A C19 H19B 109.473 no . . .
H19A C19 H19C 109.476 no . . .
H19B C19 H19C 109.469 no . . .
Si4 C20 H20A 109.474 no . . .
Si4 C20 H20B 109.476 no . . .
Si4 C20 H20C 109.474 no . . .
H20A C20 H20B 109.473 no . . .
H20A C20 H20C 109.472 no . . .
H20B C20 H20C 109.457 no . . .
Si4 C21 H21A 109.468 no . . .
Si4 C21 H21B 109.485 no . . .
Si4 C21 H21C 109.472 no . . .
H21A C21 H21B 109.478 no . . .
H21A C21 H21C 109.460 no . . .
H21B C21 H21C 109.465 no . . .
Si4 C22 H22A 109.471 no . . .
Si4 C22 H22B 109.477 no . . .
Si4 C22 H22C 109.473 no . . .
H22A C22 H22B 109.463 no . . .
H22A C22 H22C 109.471 no . . .
H22B C22 H22C 109.472 no . . .
C23 C24 H24 119.454 no . . .
C25 C24 H24 119.430 no . . .
C24 C25 H25 120.511 no . . .
C26 C25 H25 120.518 no . . .
C25 C26 H26 119.795 no . . .
C27 C26 H26 119.799 no . . .
C26 C27 H27 119.139 no . . .
C28 C27 H27 119.135 no . . .
C23 C28 H28 120.537 no . . .
C27 C28 H28 120.525 no . . .
C29 C30 H30 119.362 no . . .
C31 C30 H30 119.372 no . . .
C30 C31 H31 119.834 no . . .
C32 C31 H31 119.833 no . . .
C31 C32 H32 120.190 no . . .
C33 C32 H32 120.194 no . . .
C32 C33 H33 119.726 no . . .
C34 C33 H33 119.737 no . . .
C29 C34 H34 119.498 no . . .
C33 C34 H34 119.487 no . . .
C35 C36 H36 118.965 no . . .
C37 C36 H36 118.965 no . . .
C36 C37 H37 119.250 no . . .
C38 C37 H37 119.252 no . . .
C37 C38 H38 120.943 no . . .
C39 C38 H38 120.948 no . . .
C38 C39 H39 119.292 no . . .
C40 C39 H39 119.295 no . . .
C35 C40 H40 119.965 no . . .
C39 C40 H40 119.966 no . . .

loop_
_geom_torsion_atom_site_label_1
_geom_torsion_atom_site_label_2
_geom_torsion_atom_site_label_3
_geom_torsion_atom_site_label_4
_geom_torsion
_geom_torsion_publ_flag
_geom_torsion_site_symmetry_1
_geom_torsion_site_symmetry_2
_geom_torsion_site_symmetry_3
_geom_torsion_site_symmetry_4
Fe1 Sn1 C23 C24 -84.4(4) no . . . .
Fe1 Sn1 C23 C28 93.2(4) no . . . .
C23 Sn1 Fe1 C1 38.93(19) no . . . .
C23 Sn1 Fe1 C2 -167.86(18) no . . . .
C23 Sn1 Fe1 C3 -61.23(19) no . . . .
C23 Sn1 Fe1 C4 74.52(19) no . . . .
C23 Sn1 Fe1 C5 172.82(18) no . . . .
C23 Sn1 Fe1 C6 -23.73(19) no . . . .
Fe1 Sn1 C29 C30 171.4(3) no . . . .
Fe1 Sn1 C29 C34 -11.9(5) no . . . .
C29 Sn1 Fe1 C1 -80.95(19) no . . . .
C29 Sn1 Fe1 C2 72.26(19) no . . . .
C29 Sn1 Fe1 C3 178.89(19) no . . . .
C29 Sn1 Fe1 C4 -45.36(19) no . . . .
C29 Sn1 Fe1 C5 52.94(19) no . . . .
C29 Sn1 Fe1 C6 -143.61(19) no . . . .
Fe1 Sn1 C35 C36 132.8(3) no . . . .
Fe1 Sn1 C35 C40 -41.4(4) no . . . .
C35 Sn1 Fe1 C1 159.61(17) no . . . .
C35 Sn1 Fe1 C2 -47.18(17) no . . . .
C35 Sn1 Fe1 C3 59.45(17) no . . . .
C35 Sn1 Fe1 C4 -164.80(17) no . . . .
C35 Sn1 Fe1 C5 -66.50(17) no . . . .
C35 Sn1 Fe1 C6 96.95(17) no . . . .
C23 Sn1 C29 C30 46.9(5) no . . . .
C23 Sn1 C29 C34 -136.4(4) no . . . .
C29 Sn1 C23 C24 40.3(4) no . . . .
C29 Sn1 C23 C28 -142.1(4) no . . . .
C23 Sn1 C35 C36 -103.1(4) no . . . .
C23 Sn1 C35 C40 82.7(4) no . . . .
C35 Sn1 C23 C24 153.3(4) no . . . .
C35 Sn1 C23 C28 -29.2(4) no . . . .
C29 Sn1 C35 C36 9.0(4) no . . . .
C29 Sn1 C35 C40 -165.2(3) no . . . .
C35 Sn1 C29 C30 -66.9(4) no . . . .
C35 Sn1 C29 C34 109.8(4) no . . . .
Sn1 Fe1 C1 O4 89.5(7) no . . . .
Sn1 Fe1 C1 C4 92.7(6) no . . . .
Sn1 Fe1 C1 C6 -87.2(2) no . . . .
Sn1 Fe1 C2 O5 -83.6(14) no . . . .
Sn1 Fe1 C2 C5 -87.7(9) no . . . .
Sn1 Fe1 C3 O6 91.7(4) no . . . .
Sn1 Fe1 C3 C6 89.9(3) no . . . .
Sn1 Fe1 C4 O1 -81.0(6) no . . . .
Sn1 Fe1 C4 C1 -83.4(6) no . . . .
Sn1 Fe1 C5 O2 84.4(19) no . . . .
Sn1 Fe1 C5 C2 88.8(17) no . . . .
Sn1 Fe1 C6 O3 -89.1(8) no . . . .
Sn1 Fe1 C6 C1 84.5(3) no . . . .
Sn1 Fe1 C6 C3 -85.5(7) no . . . .
P1 Fe1 C1 O4 -92.7(7) no . . . .
P1 Fe1 C1 C4 -89.5(6) no . . . .
P1 Fe1 C1 C6 90.6(2) no . . . .
C1 Fe1 P1 C7 66.6(4) no . . . .
C1 Fe1 P1 C10 -155.2(4) no . . . .
P1 Fe1 C2 O5 99.3(14) no . . . .
P1 Fe1 C2 C5 95.1(9) no . . . .
C2 Fe1 P1 C7 -87.5(4) no . . . .
C2 Fe1 P1 C10 50.8(4) no . . . .
P1 Fe1 C3 O6 -89.9(4) no . . . .
P1 Fe1 C3 C6 -91.7(3) no . . . .
C3 Fe1 P1 C7 166.6(3) no . . . .
C3 Fe1 P1 C10 -55.2(3) no . . . .
P1 Fe1 C4 O1 98.5(6) no . . . .
P1 Fe1 C4 C1 96.0(6) no . . . .
C4 Fe1 P1 C7 30.7(4) no . . . .
C4 Fe1 P1 C10 169.0(4) no . . . .
P1 Fe1 C5 O2 -92.6(19) no . . . .
P1 Fe1 C5 C2 -88.2(17) no . . . .
C5 Fe1 P1 C7 -68.2(6) no . . . .
C5 Fe1 P1 C10 70.1(6) no . . . .
P1 Fe1 C6 O3 88.1(8) no . . . .
P1 Fe1 C6 C1 -98.3(3) no . . . .
P1 Fe1 C6 C3 91.6(7) no . . . .
C6 Fe1 P1 C7 129.2(6) no . . . .
C6 Fe1 P1 C10 -92.6(6) no . . . .
C1 Fe1 C2 O5 -26(2) no . . . .
C1 Fe1 C2 C5 -30.5(16) no . . . .
C2 Fe1 C1 O4 32.8(14) no . . . .
C2 Fe1 C1 C4 36.0(14) no . . . .
C2 Fe1 C1 C6 -143.9(8) no . . . .
C1 Fe1 C3 O6 10.6(6) no . . . .
C1 Fe1 C3 C6 8.9(6) no . . . .
C3 Fe1 C1 O4 170.6(6) no . . . .
C3 Fe1 C1 C4 173.9(6) no . . . .
C3 Fe1 C1 C6 -6.1(4) no . . . .
C1 Fe1 C4 O1 2.5(7) no . . . .
C1 Fe1 C4 C1 0.0(7) no . . . .
C4 Fe1 C1 O4 -3.2(7) no . . . .
C4 Fe1 C1 C4 0.0(7) no . . . .
C4 Fe1 C1 C6 -179.9(11) no . . . .
C1 Fe1 C5 O2 154.8(15) no . . . .
C1 Fe1 C5 C2 159.2(14) no . . . .
C5 Fe1 C1 O4 20.2(13) no . . . .
C5 Fe1 C1 C4 23.5(12) no . . . .
C5 Fe1 C1 C6 -156.5(8) no . . . .
C1 Fe1 C6 O3 -173.7(12) no . . . .
C1 Fe1 C6 C1 0.0(5) no . . . .
C1 Fe1 C6 C3 -170.1(11) no . . . .
C6 Fe1 C1 O4 176.7(11) no . . . .
C6 Fe1 C1 C4 179.9(10) no . . . .
C6 Fe1 C1 C6 0.0(6) no . . . .
C2 Fe1 C3 O6 169.0(4) no . . . .
C2 Fe1 C3 C6 167.2(4) no . . . .
C3 Fe1 C2 O5 -163.0(13) no . . . .
C3 Fe1 C2 C5 -167.1(9) no . . . .
C2 Fe1 C4 O1 -157.2(6) no . . . .
C2 Fe1 C4 C1 -159.6(5) no . . . .
C4 Fe1 C2 O5 -4.0(16) no . . . .
C4 Fe1 C2 C5 -8.1(11) no . . . .
C2 Fe1 C6 O3 -23.3(15) no . . . .
C2 Fe1 C6 C1 150.3(7) no . . . .
C2 Fe1 C6 C3 -19.8(15) no . . . .
C6 Fe1 C2 O5 -150.8(14) no . . . .
C6 Fe1 C2 C5 -154.9(11) no . . . .
C3 Fe1 C4 O1 -6.0(11) no . . . .
C3 Fe1 C4 C1 -8.5(10) no . . . .
C4 Fe1 C3 O6 15.6(8) no . . . .
C4 Fe1 C3 C6 13.8(8) no . . . .
C3 Fe1 C5 O2 11(2) no . . . .
C3 Fe1 C5 C2 15(2) no . . . .
C5 Fe1 C3 O6 164.0(7) no . . . .
C5 Fe1 C3 C6 162.2(7) no . . . .
C3 Fe1 C6 O3 -3.6(4) no . . . .
C3 Fe1 C6 C1 170.1(11) no . . . .
C3 Fe1 C6 C3 0.0(4) no . . . .
C6 Fe1 C3 O6 1.8(9) no . . . .
C6 Fe1 C3 C6 0.0(9) no . . . .
C4 Fe1 C5 O2 168.3(18) no . . . .
C4 Fe1 C5 C2 172.7(17) no . . . .
C5 Fe1 C4 O1 -159.8(8) no . . . .
C5 Fe1 C4 C1 -162.3(8) no . . . .
C4 Fe1 C6 O3 -173.6(8) no . . . .
C4 Fe1 C6 C1 0.1(6) no . . . .
C4 Fe1 C6 C3 -170.0(8) no . . . .
C6 Fe1 C4 O1 2.4(9) no . . . .
C6 Fe1 C4 C1 -0.1(8) no . . . .
C5 Fe1 C6 O3 -44(2) no . . . .
C5 Fe1 C6 C1 129.8(19) no . . . .
C5 Fe1 C6 C3 -40(2) no . . . .
C6 Fe1 C5 O2 38(3) no . . . .
C6 Fe1 C5 C2 43(3) no . . . .
Fe1 P1 C7 Si1 -103.0(2) no . . . .
Fe1 P1 C7 Si2 21.0(4) no . . . .
Fe1 P1 C7 C8 140.87(18) no . . . .
Fe1 P1 C10 Si3 82.2(3) no . . . .
Fe1 P1 C10 Si4 -46.3(4) no . . . .
Fe1 P1 C10 C9 -164.30(14) no . . . .
C7 P1 C10 Si3 -130.3(3) no . . . .
C7 P1 C10 Si4 101.3(3) no . . . .
C7 P1 C10 C9 -16.8(3) no . . . .
C10 P1 C7 Si1 111.1(3) no . . . .
C10 P1 C7 Si2 -124.9(3) no . . . .
C10 P1 C7 C8 -5.1(3) no . . . .
C11 Si1 C7 P1 -70.5(4) no . . . .
C11 Si1 C7 Si2 159.0(3) no . . . .
C11 Si1 C7 C8 41.1(4) no . . . .
C12 Si1 C7 P1 51.1(4) no . . . .
C12 Si1 C7 Si2 -79.4(4) no . . . .
C12 Si1 C7 C8 162.7(3) no . . . .
C13 Si1 C7 P1 173.2(3) no . . . .
C13 Si1 C7 Si2 42.7(4) no . . . .
C13 Si1 C7 C8 -75.2(4) no . . . .
C14 Si2 C7 P1 -82.7(5) no . . . .
C14 Si2 C7 Si1 40.6(5) no . . . .
C14 Si2 C7 C8 159.8(5) no . . . .
C15 Si2 C7 P1 40.2(5) no . . . .
C15 Si2 C7 Si1 163.5(3) no . . . .
C15 Si2 C7 C8 -77.3(4) no . . . .
C16 Si2 C7 P1 154.7(4) no . . . .
C16 Si2 C7 Si1 -81.9(4) no . . . .
C16 Si2 C7 C8 37.3(4) no . . . .
C17 Si3 C10 P1 24.1(4) no . . . .
C17 Si3 C10 Si4 157.7(3) no . . . .
C17 Si3 C10 C9 -85.3(4) no . . . .
C18 Si3 C10 P1 -100.1(5) no . . . .
C18 Si3 C10 Si4 33.4(5) no . . . .
C18 Si3 C10 C9 150.4(5) no . . . .
C19 Si3 C10 P1 136.0(4) no . . . .
C19 Si3 C10 Si4 -90.4(4) no . . . .
C19 Si3 C10 C9 26.6(5) no . . . .
C20 Si4 C10 P1 69.4(4) no . . . .
C20 Si4 C10 Si3 -60.5(4) no . . . .
C20 Si4 C10 C9 -176.7(3) no . . . .
C21 Si4 C10 P1 -54.7(4) no . . . .
C21 Si4 C10 Si3 175.4(3) no . . . .
C21 Si4 C10 C9 59.2(4) no . . . .
C22 Si4 C10 P1 -171.3(3) no . . . .
C22 Si4 C10 Si3 58.8(3) no . . . .
C22 Si4 C10 C9 -57.4(4) no . . . .
O4 O1 C1 O4 -0.0(4) no . . . .
O4 O1 C1 C4 -1.0(8) no . . . .
O4 O1 C1 C6 176.1(11) no . . . .
C1 O1 O4 C1 0.0(6) no . . . .
C1 O1 O4 C4 1.0(8) no . . . .
O4 O1 C4 Fe1 175.2(12) no . . . .
O4 O1 C4 O4 0.0(6) no . . . .
O4 O1 C4 C1 178.5(13) no . . . .
C4 O1 O4 C1 -1.0(8) no . . . .
C4 O1 O4 C4 0.0(7) no . . . .
C1 O1 C4 Fe1 -3.3(11) no . . . .
C1 O1 C4 O4 -178.5(15) no . . . .
C1 O1 C4 C1 0.0(10) no . . . .
C4 O1 C1 O4 1.0(10) no . . . .
C4 O1 C1 C4 0.0(7) no . . . .
C4 O1 C1 C6 177.1(19) no . . . .
O5 O2 C2 O5 -0.0(13) no . . . .
O5 O2 C2 C5 -2.3(19) no . . . .
C2 O2 O5 C2 -0.0(5) no . . . .
C2 O2 O5 C5 1.1(9) no . . . .
O5 O2 C5 Fe1 -178(3) no . . . .
O5 O2 C5 O5 0.0(16) no . . . .
O5 O2 C5 C2 177(3) no . . . .
C5 O2 O5 C2 -1.1(12) no . . . .
C5 O2 O5 C5 0.0(9) no . . . .
C2 O2 C5 Fe1 5.2(13) no . . . .
C2 O2 C5 O5 -177(3) no . . . .
C2 O2 C5 C2 0.0(11) no . . . .
C5 O2 C2 O5 2(2) no . . . .
C5 O2 C2 C5 0.0(18) no . . . .
O6 O3 C3 O6 0.0(5) no . . . .
O6 O3 C3 C6 -2.7(8) no . . . .
C3 O3 O6 C3 0.0(4) no . . . .
C3 O3 O6 C6 2.4(7) no . . . .
O6 O3 C6 Fe1 -177.9(16) no . . . .
O6 O3 C6 O6 0.0(8) no . . . .
O6 O3 C6 C3 175.9(16) no . . . .
C6 O3 O6 C3 -2.4(9) no . . . .
C6 O3 O6 C6 0.0(8) no . . . .
C3 O3 C6 Fe1 6.2(8) no . . . .
C3 O3 C6 O6 -175.9(15) no . . . .
C3 O3 C6 C3 -0.0(7) no . . . .
C6 O3 C3 O6 2.7(10) no . . . .
C6 O3 C3 C6 -0.0(9) no . . . .
O1 O4 C1 Fe1 -176.4(13) no . . . .
O1 O4 C1 O1 0.0(5) no . . . .
O1 O4 C1 C4 178.4(14) no . . . .
O1 O4 C4 O1 0.0(4) no . . . .
O1 O4 C4 C1 -1.1(9) no . . . .
C1 O4 C4 O1 1.1(11) no . . . .
C1 O4 C4 C1 -0.0(7) no . . . .
C4 O4 C1 Fe1 5.2(13) no . . . .
C4 O4 C1 O1 -178.4(17) no . . . .
C4 O4 C1 C4 -0.0(12) no . . . .
O2 O5 C2 Fe1 173.3(18) no . . . .
O2 O5 C2 O2 -0.0(9) no . . . .
O2 O5 C2 C5 177.6(19) no . . . .
O2 O5 C5 O2 -0.0(9) no . . . .
O2 O5 C5 C2 -2(2) no . . . .
C2 O5 C5 O2 2(2) no . . . .
C2 O5 C5 C2 -0.0(10) no . . . .
C5 O5 C2 Fe1 -4(2) no . . . .
C5 O5 C2 O2 -178(3) no . . . .
C5 O5 C2 C5 0.0(19) no . . . .
O3 O6 C3 Fe1 174.3(8) no . . . .
O3 O6 C3 O3 0.0(4) no . . . .
O3 O6 C3 C6 176.5(10) no . . . .
O3 O6 C6 O3 0.0(3) no . . . .
O3 O6 C6 C1 -173.1(14) no . . . .
O3 O6 C6 C3 -2.3(9) no . . . .
C3 O6 C6 O3 2.3(9) no . . . .
C3 O6 C6 C1 -171(2) no . . . .
C3 O6 C6 C3 -0.0(4) no . . . .
C6 O6 C3 Fe1 -2.1(13) no . . . .
C6 O6 C3 O3 -176.5(14) no . . . .
C6 O6 C3 C6 -0.0(11) no . . . .
Fe1 C1 C4 Fe1 0.00(3) no . . . .
Fe1 C1 C4 O1 -176.6(10) no . . . .
Fe1 C1 C4 O4 -175.2(11) no . . . .
Fe1 C1 C6 Fe1 0.00(3) no . . . .
Fe1 C1 C6 O6 -179.2(18) no . . . .
Fe1 C1 C6 C3 15.2(17) no . . . .
O1 C1 C4 Fe1 176.6(11) no . . . .
O1 C1 C4 O1 0.0(5) no . . . .
O1 C1 C4 O4 1.4(15) no . . . .
O1 C1 C6 Fe1 -175.9(14) no . . . .
O1 C1 C6 O6 5(2) no . . . .
O1 C1 C6 C3 -160.7(17) no . . . .
O4 C1 C4 Fe1 175.2(12) no . . . .
O4 C1 C4 O1 -1.4(15) no . . . .
O4 C1 C4 O4 -0.0(5) no . . . .
C4 C1 C6 Fe1 -0.1(18) no . . . .
C4 C1 C6 O6 -179.3(17) no . . . .
C4 C1 C6 C3 15(3) no . . . .
C6 C1 C4 Fe1 0.1(16) no . . . .
C6 C1 C4 O1 -177(2) no . . . .
C6 C1 C4 O4 -175.1(14) no . . . .
Fe1 C2 C5 Fe1 -0.00(2) no . . . .
Fe1 C2 C5 O2 176.7(7) no . . . .
Fe1 C2 C5 O5 177.8(10) no . . . .
O2 C2 C5 Fe1 -176.7(8) no . . . .
O2 C2 C5 O2 0.0(4) no . . . .
O2 C2 C5 O5 1.1(10) no . . . .
O5 C2 C5 Fe1 -177.8(12) no . . . .
O5 C2 C5 O2 -1.1(11) no . . . .
O5 C2 C5 O5 0.0(6) no . . . .
Fe1 C3 C6 Fe1 -0.00(3) no . . . .
Fe1 C3 C6 O3 174.3(7) no . . . .
Fe1 C3 C6 O6 177.7(12) no . . . .
Fe1 C3 C6 C1 -13.2(14) no . . . .
O3 C3 C6 Fe1 -174.3(8) no . . . .
O3 C3 C6 O3 0.0(4) no . . . .
O3 C3 C6 O6 3.4(13) no . . . .
O3 C3 C6 C1 172.4(15) no . . . .
O6 C3 C6 Fe1 -177.7(13) no . . . .
O6 C3 C6 O3 -3.4(14) no . . . .
O6 C3 C6 O6 -0.0(6) no . . . .
O6 C3 C6 C1 169(3) no . . . .
P1 C7 C8 C9 28.0(5) no . . . .
Si1 C7 C8 C9 -86.2(4) no . . . .
Si2 C7 C8 C9 155.6(3) no . . . .
C7 C8 C9 C10 -44.2(6) no . . . .
C8 C9 C10 P1 36.1(5) no . . . .
C8 C9 C10 Si3 153.3(4) no . . . .
C8 C9 C10 Si4 -89.4(5) no . . . .
Sn1 C23 C24 C25 177.1(4) no . . . .
Sn1 C23 C28 C27 -177.3(3) no . . . .
C24 C23 C28 C27 0.4(8) no . . . .
C28 C23 C24 C25 -0.5(9) no . . . .
C23 C24 C25 C26 0.1(10) no . . . .
C24 C25 C26 C27 0.4(10) no . . . .
C25 C26 C27 C28 -0.6(10) no . . . .
C26 C27 C28 C23 0.2(9) no . . . .
Sn1 C29 C30 C31 177.5(4) no . . . .
Sn1 C29 C34 C33 -177.3(4) no . . . .
C30 C29 C34 C33 -0.5(9) no . . . .
C34 C29 C30 C31 0.6(10) no . . . .
C29 C30 C31 C32 -1.2(12) no . . . .
C30 C31 C32 C33 1.7(12) no . . . .
C31 C32 C33 C34 -1.6(12) no . . . .
C32 C33 C34 C29 1.0(11) no . . . .
Sn1 C35 C36 C37 -174.6(3) no . . . .
Sn1 C35 C40 C39 173.8(4) no . . . .
C36 C35 C40 C39 -0.7(9) no . . . .
C40 C35 C36 C37 -0.2(8) no . . . .
C35 C36 C37 C38 0.5(9) no . . . .
C36 C37 C38 C39 0.1(9) no . . . .
C37 C38 C39 C40 -1.1(10) no . . . .
C38 C39 C40 C35 1.4(10) no . . . .

loop_
_geom_contact_atom_site_label_1
_geom_contact_atom_site_label_2
_geom_contact_distance
_geom_contact_publ_flag
_geom_contact_site_symmetry_1
_geom_contact_site_symmetry_2
Sn1 O1 3.554(10) no . .
Sn1 O2 3.489(8) no . .
Sn1 O5 3.467(13) no . .
P1 C12 3.542(6) no . .
P1 C17 3.476(7) no . .
Si1 C9 3.535(6) no . .
Si1 C14 3.541(10) no . .
Si2 C13 3.496(8) no . .
Si3 C22 3.593(7) no . .
Si4 C8 3.563(6) no . .
Si4 C18 3.522(11) no . .
O1 O6 3.200(17) no . .
O1 C12 3.325(12) no . .
O1 C23 3.510(11) no . .
O1 C24 3.263(12) no . .
O2 C20 3.116(11) no . .
O2 C21 3.427(11) no . .
O2 C35 3.487(10) no . .
O3 C17 3.514(11) no . .
O3 C18 3.327(14) no . .
O3 C40 3.454(10) no . .
O4 C14 2.949(17) no . .
O4 C34 3.561(12) no . .
O5 C15 3.277(15) no . .
O5 C20 3.583(15) no . .
O5 C21 3.518(14) no . .
O5 C34 3.507(14) no . .
O6 C23 3.474(14) no . .
O6 C28 3.507(14) no . .
C1 C12 3.509(14) no . .
C1 C23 3.436(14) no . .
C2 C20 3.198(12) no . .
C2 C35 3.372(11) no . .
C3 C40 3.321(11) no . .
C4 C14 3.282(18) no . .
C4 C34 3.517(15) no . .
C5 C15 3.182(19) no . .
C5 C29 3.542(19) no . .
C5 C34 3.380(19) no . .
C6 C23 3.351(17) no . .
C8 C11 3.395(9) no . .
C8 C16 3.160(11) no . .
C8 C21 3.523(9) no . .
C9 C11 3.379(9) no . .
C9 C19 3.069(10) no . .
C9 C21 3.568(9) no . .
C9 C22 3.405(9) no . .
C12 C14 3.559(11) no . .
C13 C16 3.441(12) no . .
C18 C20 3.264(12) no . .
C23 C26 2.799(9) no . .
C24 C27 2.757(11) no . .
C25 C28 2.797(10) no . .
C29 C32 2.802(9) no . .
C30 C33 2.752(9) no . .
C31 C34 2.754(10) no . .
C35 C38 2.817(9) no . .
C36 C39 2.734(11) no . .
C37 C40 2.752(10) no . .
O1 C17 3.254(13) no . 2_457
O2 C20 3.585(11) no . 2_447
O2 C22 3.423(11) no . 2_447
O4 C11 3.588(13) no . 2_457
O4 C17 3.535(13) no . 2_457
O5 C20 3.372(15) no . 2_447
O5 C22 3.371(15) no . 2_447
O6 C14 3.330(17) no . 2_557
C11 O4 3.588(13) no . 2_557
C13 C27 3.570(10) no . 2_457
C14 O6 3.330(17) no . 2_457
C17 O1 3.254(13) no . 2_557
C17 O4 3.535(13) no . 2_557
C20 O2 3.585(11) no . 2_547
C20 O5 3.372(15) no . 2_547
C22 O2 3.423(11) no . 2_547
C22 O5 3.371(15) no . 2_547
C22 C36 3.526(10) no . 2_547
C27 C13 3.570(10) no . 2_557
C36 C22 3.526(10) no . 2_447
Sn1 H24 3.1311 no . .
Sn1 H28 3.1460 no . .
Sn1 H30 3.1036 no . .
Sn1 H34 3.2099 no . .
Sn1 H36 3.1417 no . .
Sn1 H40 3.1683 no . .
Fe1 H15C 3.3416 no . .
Fe1 H20C 3.4422 no . .
Fe1 H34 3.5719 no . .
P1 H8A 3.5159 no . .
P1 H8B 3.1043 no . .
P1 H9A 3.5272 no . .
P1 H9B 2.9992 no . .
P1 H11A 3.4716 no . .
P1 H12C 3.1881 no . .
P1 H15C 3.5819 no . .
P1 H17B 3.3953 no . .
P1 H17C 3.2881 no . .
Si1 H1 2.64(6) no . .
Si1 H8A 2.8034 no . .
Si1 H9B 3.2708 no . .
Si1 H14B 3.0909 no . .
Si1 H16C 3.5705 no . .
Si2 H8A 3.1541 no . .
Si2 H8B 2.7419 no . .
Si2 H13C 3.1382 no . .
Si3 H1 2.92(6) no . .
Si3 H9A 3.1928 no . .
Si3 H9B 2.7464 no . .
Si3 H20B 3.3807 no . .
Si3 H22B 3.1556 no . .
Si4 H8B 3.3069 no . .
Si4 H9A 2.7755 no . .
Si4 H18B 3.0925 no . .
O1 H12B 2.8747 no . .
O1 H12C 2.8714 no . .
O1 H14A 3.3471 no . .
O1 H24 2.9411 no . .
O2 H15B 3.5632 no . .
O2 H15C 2.9636 no . .
O2 H20A 3.4535 no . .
O2 H20C 2.2411 no . .
O2 H21A 2.6544 no . .
O2 H34 3.3663 no . .
O3 H17C 2.6912 no . .
O3 H18A 2.4406 no . .
O3 H28 3.4642 no . .
O3 H40 2.5444 no . .
O4 H12B 2.8438 no . .
O4 H12C 3.5369 no . .
O4 H14A 1.9881 no . .
O4 H14B 3.3003 no . .
O4 H14C 3.5180 no . .
O4 H24 3.4291 no . .
O4 H34 3.1113 no . .
O5 H15B 3.2267 no . .
O5 H15C 2.4908 no . .
O5 H20C 2.7346 no . .
O5 H21A 2.6505 no . .
O5 H34 2.8967 no . .
O6 H1 3.31(6) no . .
O6 H17C 2.6529 no . .
O6 H28 3.4920 no . .
C1 H1 3.21(6) no . .
C1 H12B 3.1870 no . .
C1 H12C 2.9723 no . .
C1 H14A 3.3134 no . .
C1 H24 3.4307 no . .
C2 H15C 2.7978 no . .
C2 H20C 2.3245 no . .
C2 H21A 2.9638 no . .
C2 H34 3.2023 no . .
C2 H40 3.5735 no . .
C3 H1 3.26(6) no . .
C3 H17C 3.0069 no . .
C3 H18A 2.9275 no . .
C3 H20C 3.3926 no . .
C3 H40 2.5673 no . .
C4 H12B 3.1105 no . .
C4 H12C 3.3769 no . .
C4 H14A 2.4232 no . .
C4 H15C 3.1592 no . .
C4 H34 2.9438 no . .
C5 H15B 3.3387 no . .
C5 H15C 2.3157 no . .
C5 H20C 2.8680 no . .
C5 H21A 3.0132 no . .
C5 H34 2.6990 no . .
C6 H1 2.88(6) no . .
C6 H12C 3.5273 no . .
C6 H17C 3.0324 no . .
C6 H40 3.5165 no . .
C7 H9A 3.3521 no . .
C7 H9B 2.8296 no . .
C7 H11A 3.3574 no . .
C7 H11B 3.2986 no . .
C7 H12B 3.2815 no . .
C7 H12C 3.3447 no . .
C7 H13B 3.2766 no . .
C7 H13C 3.3435 no . .
C7 H14A 3.4048 no . .
C7 H14B 3.2958 no . .
C7 H15B 3.3375 no . .
C7 H15C 3.4243 no . .
C7 H16A 3.1833 no . .
C7 H16C 3.2280 no . .
C8 H1 3.34(6) no . .
C8 H11B 3.0693 no . .
C8 H13B 3.4232 no . .
C8 H15B 3.4974 no . .
C8 H16A 2.8083 no . .
C8 H16C 3.3386 no . .
C8 H21B 2.9568 no . .
C9 H1 3.05(6) no . .
C9 H11A 3.2443 no . .
C9 H11B 2.9996 no . .
C9 H17B 3.5723 no . .
C9 H19A 3.2428 no . .
C9 H19B 2.6859 no . .
C9 H21B 3.2116 no . .
C9 H22A 3.0693 no . .
C10 H8A 3.3846 no . .
C10 H8B 2.8515 no . .
C10 H17B 3.2851 no . .
C10 H17C 3.4141 no . .
C10 H18A 3.4266 no . .
C10 H18B 3.3091 no . .
C10 H19A 3.2903 no . .
C10 H19B 3.1685 no . .
C10 H20B 3.3352 no . .
C10 H20C 3.4417 no . .
C10 H21A 3.4170 no . .
C10 H21B 3.2952 no . .
C10 H22A 3.2285 no . .
C10 H22B 3.2109 no . .
C11 H1 2.87(6) no . .
C11 H8A 3.1611 no . .
C11 H9B 2.6372 no . .
C11 H12A 3.1271 no . .
C11 H12C 3.1381 no . .
C11 H13A 3.0179 no . .
C11 H13B 3.1205 no . .
C11 H17B 2.9397 no . .
C12 H1 2.81(6) no . .
C12 H11A 3.1388 no . .
C12 H11C 3.1284 no . .
C12 H13A 3.1767 no . .
C12 H13C 3.1778 no . .
C12 H14A 3.4513 no . .
C12 H14B 3.0148 no . .
C13 H8A 3.2162 no . .
C13 H11B 3.1043 no . .
C13 H11C 3.0249 no . .
C13 H12A 3.1117 no . .
C13 H12B 3.2370 no . .
C13 H14B 2.9370 no . .
C13 H16C 2.6920 no . .
C14 H12B 2.8174 no . .
C14 H13C 2.9364 no . .
C14 H15A 3.0815 no . .
C14 H15C 3.1082 no . .
C14 H16B 3.1901 no . .
C14 H16C 3.2306 no . .
C15 H8B 3.2601 no . .
C15 H14A 3.0997 no . .
C15 H14C 3.0858 no . .
C15 H16A 3.1054 no . .
C15 H16B 3.0144 no . .
C15 H21A 2.8493 no . .
C15 H21B 3.5243 no . .
C15 H34 3.5955 no . .
C16 H8A 3.0008 no . .
C16 H8B 2.9052 no . .
C16 H13B 3.1266 no . .
C16 H13C 3.0784 no . .
C16 H14B 3.2747 no . .
C16 H14C 3.1412 no . .
C16 H15A 3.0307 no . .
C16 H15B 3.0831 no . .
C17 H1 2.45(6) no . .
C17 H9B 3.3807 no . .
C17 H11A 2.9101 no . .
C17 H18A 3.0577 no . .
C17 H18C 3.0444 no . .
C17 H19B 3.1154 no . .
C17 H19C 2.9727 no . .
C18 H17A 3.0460 no . .
C18 H17C 3.0663 no . .
C18 H19A 3.2292 no . .
C18 H19C 3.2249 no . .
C18 H20B 2.4571 no . .
C18 H22B 3.2116 no . .
C19 H9A 2.9993 no . .
C19 H9B 2.6873 no . .
C19 H17A 2.9903 no . .
C19 H17B 3.0609 no . .
C19 H18B 3.2942 no . .
C19 H18C 3.1290 no . .
C19 H22A 3.5660 no . .
C19 H22B 3.0181 no . .
C20 H18A 3.1452 no . .
C20 H18B 2.7075 no . .
C20 H21A 3.1733 no . .
C20 H21C 3.1734 no . .
C20 H22B 3.2211 no . .
C20 H22C 3.1356 no . .
C21 H8B 2.7989 no . .
C21 H9A 3.4214 no . .
C21 H15B 2.7640 no . .
C21 H20A 3.1732 no . .
C21 H20C 3.1730 no . .
C21 H22A 3.1493 no . .
C21 H22C 3.1410 no . .
C22 H9A 2.7931 no . .
C22 H18B 3.1776 no . .
C22 H19A 2.9277 no . .
C22 H20A 3.1226 no . .
C22 H20B 3.2323 no . .
C22 H21B 3.1931 no . .
C22 H21C 3.0973 no . .
C23 H25 3.2936 no . .
C23 H27 3.2760 no . .
C23 H30 3.3178 no . .
C24 H26 3.2687 no . .
C24 H28 3.2717 no . .
C24 H30 3.5180 no . .
C25 H27 3.2351 no . .
C26 H24 3.2641 no . .
C26 H28 3.2630 no . .
C27 H25 3.2384 no . .
C28 H24 3.2667 no . .
C28 H26 3.2659 no . .
C29 H24 3.2559 no . .
C29 H31 3.2741 no . .
C29 H33 3.2771 no . .
C29 H36 3.0617 no . .
C30 H24 3.4670 no . .
C30 H32 3.2515 no . .
C30 H34 3.2488 no . .
C30 H36 3.0042 no . .
C31 H33 3.2314 no . .
C32 H30 3.2445 no . .
C32 H34 3.2443 no . .
C33 H31 3.2323 no . .
C34 H30 3.2494 no . .
C34 H32 3.2497 no . .
C35 H28 3.1966 no . .
C35 H37 3.2558 no . .
C35 H39 3.2810 no . .
C36 H30 3.5402 no . .
C36 H38 3.2456 no . .
C36 H40 3.2484 no . .
C37 H39 3.2165 no . .
C38 H36 3.2296 no . .
C38 H40 3.2721 no . .
C39 H37 3.2230 no . .
C40 H20C 3.4199 no . .
C40 H28 3.2723 no . .
C40 H36 3.2501 no . .
C40 H38 3.2747 no . .
H1 H9B 2.8771 no . .
H1 H11A 2.3094 no . .
H1 H11B 3.4246 no . .
H1 H12A 3.5618 no . .
H1 H12B 3.3474 no . .
H1 H12C 2.2336 no . .
H1 H17A 3.4077 no . .
H1 H17B 2.1413 no . .
H1 H17C 2.2705 no . .
H8A H9A 2.4362 no . .
H8A H9B 2.2728 no . .
H8A H11B 2.6528 no . .
H8A H13B 2.7142 no . .
H8A H16A 2.6363 no . .
H8A H16C 2.9255 no . .
H8B H9A 2.2720 no . .
H8B H9B 2.8414 no . .
H8B H15B 2.7890 no . .
H8B H16A 2.3522 no . .
H8B H16C 3.3349 no . .
H8B H21A 2.9639 no . .
H8B H21B 2.1075 no . .
H9A H11B 3.5993 no . .
H9A H19A 2.8838 no . .
H9A H19B 2.6595 no . .
H9A H21B 2.9783 no . .
H9A H22A 2.2509 no . .
H9A H22B 3.1119 no . .
H9B H11A 2.4492 no . .
H9B H11B 2.2138 no . .
H9B H11C 3.5629 no . .
H9B H17B 2.9364 no . .
H9B H19A 3.0980 no . .
H9B H19B 2.0807 no . .
H9B H19C 3.5114 no . .
H11A H12A 3.3685 no . .
H11A H12C 2.9759 no . .
H11A H17A 3.5176 no . .
H11A H17B 1.9662 no . .
H11A H17C 3.3380 no . .
H11A H19B 3.3495 no . .
H11B H13A 3.2761 no . .
H11B H13B 2.9743 no . .
H11B H17B 3.3544 no . .
H11B H19B 3.4337 no . .
H11C H12A 2.9534 no . .
H11C H12C 3.3694 no . .
H11C H13A 2.7839 no . .
H11C H13B 3.3089 no . .
H11C H17B 3.4678 no . .
H12A H13A 2.9531 no . .
H12A H13C 3.3255 no . .
H12A H14B 3.5048 no . .
H12B H13A 3.5006 no . .
H12B H13C 3.0856 no . .
H12B H14A 2.6133 no . .
H12B H14B 2.3040 no . .
H12C H17B 3.5662 no . .
H13A H14B 3.5391 no . .
H13A H16C 3.5689 no . .
H13B H14B 3.5807 no . .
H13B H16A 3.4557 no . .
H13B H16C 2.2988 no . .
H13C H14B 2.1830 no . .
H13C H14C 3.4139 no . .
H13C H16C 2.3589 no . .
H14A H15A 3.3153 no . .
H14A H15C 2.9353 no . .
H14A H34 3.5981 no . .
H14B H16B 3.5170 no . .
H14B H16C 3.1525 no . .
H14C H15A 2.8927 no . .
H14C H15C 3.3334 no . .
H14C H16B 2.9698 no . .
H14C H16C 3.3851 no . .
H15A H16A 3.3093 no . .
H15A H16B 2.7922 no . .
H15A H21A 3.5799 no . .
H15B H16A 2.9421 no . .
H15B H16B 3.2555 no . .
H15B H21A 2.0747 no . .
H15B H21B 2.6314 no . .
H15B H21C 3.3836 no . .
H15C H21A 2.8521 no . .
H15C H34 2.7204 no . .
H17A H18A 3.2822 no . .
H17A H18C 2.8537 no . .
H17A H19B 3.3045 no . .
H17A H19C 2.7249 no . .
H17B H19B 2.9475 no . .
H17B H19C 3.2023 no . .
H17C H18A 2.8890 no . .
H17C H18C 3.2921 no . .
H18A H20B 2.3177 no . .
H18A H20C 3.3898 no . .
H18A H40 3.5082 no . .
H18B H19A 3.1642 no . .
H18B H19C 3.5732 no . .
H18B H20A 3.2433 no . .
H18B H20B 1.8935 no . .
H18B H20C 3.3838 no . .
H18B H22B 2.5313 no . .
H18C H19A 3.3470 no . .
H18C H19C 2.9869 no . .
H18C H20B 3.3047 no . .
H19A H22A 2.8544 no . .
H19A H22B 2.2698 no . .
H20A H21A 3.4062 no . .
H20A H21C 3.0069 no . .
H20A H22B 3.3938 no . .
H20A H22C 2.9116 no . .
H20B H22B 3.1160 no . .
H20B H22C 3.4276 no . .
H20B H40 3.5206 no . .
H20C H21A 3.0066 no . .
H20C H21C 3.4061 no . .
H20C H40 3.2365 no . .
H21B H22A 3.0265 no . .
H21B H22C 3.4344 no . .
H21C H22A 3.3125 no . .
H21C H22C 2.9176 no . .
H24 H25 2.3550 no . .
H24 H30 3.3567 no . .
H25 H26 2.3440 no . .
H26 H27 2.2891 no . .
H27 H28 2.3514 no . .
H28 H40 3.0432 no . .
H30 H31 2.3240 no . .
H30 H36 2.8353 no . .
H31 H32 2.3236 no . .
H32 H33 2.3229 no . .
H33 H34 2.3196 no . .
H36 H37 2.3038 no . .
H37 H38 2.3067 no . .
H38 H39 2.3517 no . .
H39 H40 2.3133 no . .
O1 H11A 3.3683 no . 2_457
O1 H14B 3.5467 no . 2_557
O1 H14C 2.8859 no . 2_557
O1 H17A 2.9738 no . 2_457
O1 H17B 2.7845 no . 2_457
O1 H17C 3.5253 no . 2_457
O2 H18B 2.7677 no . 2_447
O2 H20A 3.2928 no . 2_447
O2 H20B 3.1076 no . 2_447
O2 H22B 2.8918 no . 2_447
O2 H22C 3.1485 no . 2_447
O3 H32 3.4756 no . 1_655
O3 H33 2.9386 no . 1_655
O4 H11A 3.0104 no . 2_457
O4 H11C 3.3298 no . 2_457
O4 H12A 3.5350 no . 2_457
O4 H12C 3.2387 no . 2_457
O4 H17B 2.9281 no . 2_457
O4 H17C 3.4870 no . 2_457
O5 H18B 3.0133 no . 2_447
O5 H20A 2.9497 no . 2_447
O5 H20B 3.0152 no . 2_447
O5 H22B 2.9909 no . 2_447
O5 H22C 2.9726 no . 2_447
O6 H12B 3.2315 no . 2_557
O6 H13C 2.9593 no . 2_557
O6 H14B 2.4893 no . 2_557
O6 H14C 3.4623 no . 2_557
C1 H14C 3.5766 no . 2_557
C6 H14B 3.2942 no . 2_557
C11 H24 3.1034 no . 2_557
C11 H37 3.3046 no . 4_555
C12 H14A 3.5214 no . 2_557
C12 H14C 3.4928 no . 2_557
C12 H17A 3.2429 no . 2_457
C12 H17C 3.2148 no . 2_457
C13 H27 3.3527 no . 2_457
C13 H38 3.5631 no . 4_555
C14 H12C 3.1644 no . 2_457
C14 H17A 3.4217 no . 1_455
C15 H18C 3.3707 no . 1_455
C15 H19C 3.3747 no . 1_455
C15 H20A 3.4152 no . 2_447
C16 H19C 3.2825 no . 1_455
C16 H31 3.1619 no . 4_455
C16 H38 3.5094 no . 2_447
C17 H12A 3.5263 no . 2_557
C17 H12B 3.0656 no . 2_557
C17 H14C 3.4351 no . 1_655
C18 H15A 3.4203 no . 1_655
C18 H20A 3.4138 no . 2_547
C18 H21C 3.4893 no . 2_547
C18 H33 3.4595 no . 1_655
C19 H15A 3.3578 no . 1_655
C19 H16B 3.2675 no . 1_655
C19 H30 3.3525 no . 4_555
C19 H31 3.2033 no . 4_555
C19 H37 3.5075 no . 2_547
C20 H18C 3.5452 no . 2_447
C21 H26 3.5508 no . 4_555
C21 H39 3.0455 no . 2_447
C22 H36 3.2160 no . 2_547
C24 H11C 3.5240 no . 2_457
C24 H22A 3.5897 no . 4_554
C25 H16C 3.5988 no . 2_557
C25 H22A 3.0045 no . 4_554
C25 H36 3.5986 no . 3_556
C26 H13C 3.5064 no . 2_557
C26 H16C 3.1696 no . 2_557
C26 H21B 3.1675 no . 4_554
C26 H22A 3.1435 no . 4_554
C27 H8B 3.1643 no . 4_554
C27 H9A 3.5312 no . 4_554
C27 H13A 3.4930 no . 2_557
C27 H13B 3.4405 no . 2_557
C27 H13C 3.1938 no . 2_557
C27 H21B 3.1024 no . 4_554
C27 H39 3.4131 no . 3_656
C28 H8A 3.2823 no . 4_554
C28 H8B 3.4497 no . 4_554
C28 H9A 3.5109 no . 4_554
C28 H13C 3.5704 no . 2_557
C29 H11C 3.4961 no . 2_457
C29 H22C 3.2735 no . 2_447
C30 H19B 3.3191 no . 4_554
C30 H25 3.2971 no . 3_546
C30 H37 3.2602 no . 3_556
C31 H13A 3.5918 no . 2_457
C31 H16B 3.4108 no . 4_454
C31 H19B 3.4449 no . 4_554
C31 H25 3.0419 no . 3_546
C31 H26 3.5125 no . 3_546
C31 H37 3.2371 no . 3_556
C31 H38 3.1061 no . 3_556
C32 H13A 3.0855 no . 2_457
C32 H26 3.2839 no . 3_546
C33 H12A 3.0377 no . 2_457
C33 H13A 3.4726 no . 2_457
C33 H22C 3.3095 no . 2_447
C34 H11C 3.5596 no . 2_457
C34 H12A 3.3352 no . 2_457
C34 H22C 2.9779 no . 2_447
C36 H11B 3.0533 no . 4_554
C36 H22A 3.4404 no . 2_447
C36 H22B 3.0899 no . 2_447
C36 H22C 3.4780 no . 2_447
C37 H11B 3.0463 no . 4_554
C37 H11C 3.3191 no . 4_554
C37 H13A 3.5591 no . 4_554
C37 H13B 3.3692 no . 4_554
C37 H19A 2.8613 no . 2_447
C37 H22B 3.2959 no . 2_447
C37 H31 3.5833 no . 3_546
C38 H13A 3.2549 no . 4_554
C38 H13B 3.0629 no . 4_554
C38 H19A 3.1154 no . 2_447
C38 H19C 3.5549 no . 2_447
C38 H27 3.2476 no . 3_646
C38 H31 3.3065 no . 3_546
C39 H13B 3.3268 no . 4_554
C39 H15B 3.5885 no . 2_547
C39 H21B 3.5424 no . 2_547
C39 H27 3.1740 no . 3_646
H8A C28 3.2823 no . 4_555
H8A H28 2.9841 no . 4_555
H8B C27 3.1643 no . 4_555
H8B C28 3.4497 no . 4_555
H8B H27 2.9267 no . 4_555
H8B H28 3.4345 no . 4_555
H9A C27 3.5312 no . 4_555
H9A C28 3.5109 no . 4_555
H9A H30 3.3673 no . 4_555
H9B H30 3.3533 no . 4_555
H11A O1 3.3683 no . 2_557
H11A O4 3.0104 no . 2_557
H11A H24 3.0057 no . 2_557
H11B C36 3.0533 no . 4_555
H11B C37 3.0463 no . 4_555
H11B H24 3.2269 no . 2_557
H11B H36 2.9352 no . 4_555
H11B H37 2.9191 no . 4_555
H11C O4 3.3298 no . 2_557
H11C C24 3.5240 no . 2_557
H11C C29 3.4961 no . 2_557
H11C C34 3.5596 no . 2_557
H11C C37 3.3191 no . 4_555
H11C H24 2.5878 no . 2_557
H11C H37 2.8006 no . 4_555
H12A O4 3.5350 no . 2_557
H12A C17 3.5263 no . 2_457
H12A C33 3.0377 no . 2_557
H12A C34 3.3352 no . 2_557
H12A H14A 3.3976 no . 2_557
H12A H14C 3.4979 no . 2_557
H12A H17A 3.0661 no . 2_457
H12A H17C 3.0718 no . 2_457
H12A H33 2.7578 no . 2_557
H12A H34 3.2944 no . 2_557
H12B O6 3.2315 no . 2_457
H12B C17 3.0656 no . 2_457
H12B H17A 2.8817 no . 2_457
H12B H17B 3.3084 no . 2_457
H12B H17C 2.5459 no . 2_457
H12C O4 3.2387 no . 2_557
H12C C14 3.1644 no . 2_557
H12C H14A 2.7757 no . 2_557
H12C H14B 3.4296 no . 2_557
H12C H14C 2.8142 no . 2_557
H12C H17A 3.2431 no . 2_457
H13A C27 3.4930 no . 2_457
H13A C31 3.5918 no . 2_557
H13A C32 3.0855 no . 2_557
H13A C33 3.4726 no . 2_557
H13A C37 3.5591 no . 4_555
H13A C38 3.2549 no . 4_555
H13A H27 3.1262 no . 2_457
H13A H32 2.9911 no . 2_557
H13A H37 3.5243 no . 4_555
H13A H38 2.9920 no . 4_555
H13B C27 3.4405 no . 2_457
H13B C37 3.3692 no . 4_555
H13B C38 3.0629 no . 4_555
H13B C39 3.3268 no . 4_555
H13B H26 3.5131 no . 2_457
H13B H27 3.1237 no . 2_457
H13B H38 3.2198 no . 4_555
H13C O6 2.9593 no . 2_457
H13C C26 3.5064 no . 2_457
H13C C27 3.1938 no . 2_457
H13C C28 3.5704 no . 2_457
H13C H27 3.2438 no . 2_457
H14A C12 3.5214 no . 2_457
H14A H12A 3.3976 no . 2_457
H14A H12C 2.7757 no . 2_457
H14B O1 3.5467 no . 2_457
H14B O6 2.4893 no . 2_457
H14B C6 3.2942 no . 2_457
H14B H12C 3.4296 no . 2_457
H14B H17C 3.4645 no . 2_457
H14C O1 2.8859 no . 2_457
H14C O6 3.4623 no . 2_457
H14C C1 3.5766 no . 2_457
H14C C12 3.4928 no . 2_457
H14C C17 3.4351 no . 1_455
H14C H12A 3.4979 no . 2_457
H14C H12C 2.8142 no . 2_457
H14C H17A 2.5030 no . 1_455
H14C H19C 3.5940 no . 1_455
H15A C18 3.4203 no . 1_455
H15A C19 3.3578 no . 1_455
H15A H17A 3.1351 no . 1_455
H15A H18C 2.5448 no . 1_455
H15A H19C 2.5263 no . 1_455
H15A H20A 3.2476 no . 2_447
H15B C39 3.5885 no . 2_447
H15B H20A 3.2757 no . 2_447
H15B H39 3.0070 no . 2_447
H15C H18C 3.4267 no . 1_455
H15C H20A 3.1497 no . 2_447
H16A H27 2.9618 no . 4_555
H16A H28 3.2995 no . 4_555
H16A H31 3.0983 no . 4_455
H16A H32 3.4074 no . 4_455
H16A H38 2.9205 no . 2_447
H16B C19 3.2675 no . 1_455
H16B C31 3.4108 no . 4_455
H16B H19B 3.3881 no . 1_455
H16B H19C 2.3935 no . 1_455
H16B H25 3.4186 no . 2_457
H16B H31 2.5305 no . 4_455
H16B H38 3.1966 no . 2_447
H16C C25 3.5988 no . 2_457
H16C C26 3.1696 no . 2_457
H16C H26 2.9492 no . 2_457
H16C H31 3.3991 no . 4_455
H17A O1 2.9738 no . 2_557
H17A C12 3.2429 no . 2_557
H17A C14 3.4217 no . 1_655
H17A H12A 3.0661 no . 2_557
H17A H12B 2.8817 no . 2_557
H17A H12C 3.2431 no . 2_557
H17A H14C 2.5030 no . 1_655
H17A H15A 3.1351 no . 1_655
H17B O1 2.7845 no . 2_557
H17B O4 2.9281 no . 2_557
H17B H12B 3.3084 no . 2_557
H17C O1 3.5253 no . 2_557
H17C O4 3.4870 no . 2_557
H17C C12 3.2148 no . 2_557
H17C H12A 3.0718 no . 2_557
H17C H12B 2.5459 no . 2_557
H17C H14B 3.4645 no . 2_557
H18A H21C 3.1122 no . 2_547
H18A H33 2.8728 no . 1_655
H18B O2 2.7677 no . 2_547
H18B O5 3.0133 no . 2_547
H18B H20A 3.2732 no . 2_547
H18B H20C 3.3457 no . 2_547
H18B H21A 3.3675 no . 2_547
H18B H21C 3.2952 no . 2_547
H18C C15 3.3707 no . 1_655
H18C C20 3.5452 no . 2_547
H18C H15A 2.5448 no . 1_655
H18C H15C 3.4267 no . 1_655
H18C H20A 2.7463 no . 2_547
H18C H20C 3.5275 no . 2_547
H18C H21C 3.4926 no . 2_547
H18C H33 3.1431 no . 1_655
H19A C37 2.8613 no . 2_547
H19A C38 3.1154 no . 2_547
H19A H30 3.2906 no . 4_555
H19A H31 3.2443 no . 4_555
H19A H37 2.6947 no . 2_547
H19A H38 3.1504 no . 2_547
H19B C30 3.3191 no . 4_555
H19B C31 3.4449 no . 4_555
H19B H16B 3.3881 no . 1_655
H19B H25 3.5494 no . 2_557
H19B H30 2.6139 no . 4_555
H19B H31 2.8814 no . 4_555
H19C C15 3.3747 no . 1_655
H19C C16 3.2825 no . 1_655
H19C C38 3.5549 no . 2_547
H19C H14C 3.5940 no . 1_655
H19C H15A 2.5263 no . 1_655
H19C H16B 2.3935 no . 1_655
H19C H31 2.9542 no . 4_555
H19C H38 3.2316 no . 2_547
H20A O2 3.2928 no . 2_547
H20A O5 2.9497 no . 2_547
H20A C15 3.4152 no . 2_547
H20A C18 3.4138 no . 2_447
H20A H15A 3.2476 no . 2_547
H20A H15B 3.2757 no . 2_547
H20A H15C 3.1497 no . 2_547
H20A H18B 3.2732 no . 2_447
H20A H18C 2.7463 no . 2_447
H20B O2 3.1076 no . 2_547
H20B O5 3.0152 no . 2_547
H20B H21A 3.1057 no . 2_547
H20B H21C 3.3943 no . 2_547
H20C H18B 3.3457 no . 2_447
H20C H18C 3.5275 no . 2_447
H21A H18B 3.3675 no . 2_447
H21A H20B 3.1057 no . 2_447
H21A H39 3.1384 no . 2_447
H21B C26 3.1675 no . 4_555
H21B C27 3.1024 no . 4_555
H21B C39 3.5424 no . 2_447
H21B H26 2.9583 no . 4_555
H21B H27 2.8263 no . 4_555
H21B H39 2.5944 no . 2_447
H21C C18 3.4893 no . 2_447
H21C H18A 3.1122 no . 2_447
H21C H18B 3.2952 no . 2_447
H21C H18C 3.4926 no . 2_447
H21C H20B 3.3943 no . 2_447
H21C H26 3.2907 no . 4_555
H21C H33 3.3892 no . 2_547
H21C H39 2.9105 no . 2_447
H22A C24 3.5897 no . 4_555
H22A C25 3.0045 no . 4_555
H22A C26 3.1435 no . 4_555
H22A C36 3.4404 no . 2_547
H22A H25 3.0664 no . 4_555
H22A H26 3.2950 no . 4_555
H22A H36 3.0101 no . 2_547
H22A H37 3.3524 no . 2_547
H22B O2 2.8918 no . 2_547
H22B O5 2.9909 no . 2_547
H22B C36 3.0899 no . 2_547
H22B C37 3.2959 no . 2_547
H22B H36 3.0504 no . 2_547
H22B H37 3.3984 no . 2_547
H22C O2 3.1485 no . 2_547
H22C O5 2.9726 no . 2_547
H22C C29 3.2735 no . 2_547
H22C C33 3.3095 no . 2_547
H22C C34 2.9779 no . 2_547
H22C C36 3.4780 no . 2_547
H22C H34 3.1190 no . 2_547
H22C H36 3.0398 no . 2_547
H24 C11 3.1034 no . 2_457
H24 H11A 3.0057 no . 2_457
H24 H11B 3.2269 no . 2_457
H24 H11C 2.5878 no . 2_457
H24 H37 3.2044 no . 3_556
H25 C30 3.2971 no . 3_556
H25 C31 3.0419 no . 3_556
H25 H16B 3.4186 no . 2_557
H25 H19B 3.5494 no . 2_457
H25 H22A 3.0664 no . 4_554
H25 H30 3.3452 no . 3_556
H25 H31 2.9313 no . 3_556
H25 H36 2.9479 no . 3_556
H26 C21 3.5508 no . 4_554
H26 C31 3.5125 no . 3_556
H26 C32 3.2839 no . 3_556
H26 H13B 3.5131 no . 2_557
H26 H16C 2.9492 no . 2_557
H26 H21B 2.9583 no . 4_554
H26 H21C 3.2907 no . 4_554
H26 H22A 3.2950 no . 4_554
H26 H31 3.5127 no . 3_556
H26 H32 3.0955 no . 3_556
H26 H39 3.0784 no . 3_656
H27 C13 3.3527 no . 2_557
H27 C38 3.2476 no . 3_656
H27 C39 3.1740 no . 3_656
H27 H8B 2.9267 no . 4_554
H27 H13A 3.1262 no . 2_557
H27 H13B 3.1237 no . 2_557
H27 H13C 3.2438 no . 2_557
H27 H16A 2.9618 no . 4_554
H27 H21B 2.8263 no . 4_554
H27 H38 2.8183 no . 3_656
H27 H39 2.6630 no . 3_656
H28 H8A 2.9841 no . 4_554
H28 H8B 3.4345 no . 4_554
H28 H16A 3.2995 no . 4_554
H28 H32 3.2450 no . 1_655
H30 C19 3.3525 no . 4_554
H30 H9A 3.3673 no . 4_554
H30 H9B 3.3533 no . 4_554
H30 H19A 3.2906 no . 4_554
H30 H19B 2.6139 no . 4_554
H30 H25 3.3452 no . 3_546
H30 H37 3.1518 no . 3_556
H31 C16 3.1619 no . 4_454
H31 C19 3.2033 no . 4_554
H31 C37 3.5833 no . 3_556
H31 C38 3.3065 no . 3_556
H31 H16A 3.0983 no . 4_454
H31 H16B 2.5305 no . 4_454
H31 H16C 3.3991 no . 4_454
H31 H19A 3.2443 no . 4_554
H31 H19B 2.8814 no . 4_554
H31 H19C 2.9542 no . 4_554
H31 H25 2.9313 no . 3_546
H31 H26 3.5127 no . 3_546
H31 H37 3.0990 no . 3_556
H31 H38 2.5459 no . 3_556
H32 O3 3.4756 no . 1_455
H32 H13A 2.9911 no . 2_457
H32 H16A 3.4074 no . 4_454
H32 H26 3.0955 no . 3_546
H32 H28 3.2450 no . 1_455
H32 H38 3.5214 no . 3_556
H33 O3 2.9386 no . 1_455
H33 C18 3.4595 no . 1_455
H33 H12A 2.7578 no . 2_457
H33 H18A 2.8728 no . 1_455
H33 H18C 3.1431 no . 1_455
H33 H21C 3.3892 no . 2_447
H34 H12A 3.2944 no . 2_457
H34 H22C 3.1190 no . 2_447
H36 C22 3.2160 no . 2_447
H36 C25 3.5986 no . 3_546
H36 H11B 2.9352 no . 4_554
H36 H22A 3.0101 no . 2_447
H36 H22B 3.0504 no . 2_447
H36 H22C 3.0398 no . 2_447
H36 H25 2.9479 no . 3_546
H37 C11 3.3046 no . 4_554
H37 C19 3.5075 no . 2_447
H37 C30 3.2602 no . 3_546
H37 C31 3.2371 no . 3_546
H37 H11B 2.9191 no . 4_554
H37 H11C 2.8006 no . 4_554
H37 H13A 3.5243 no . 4_554
H37 H19A 2.6947 no . 2_447
H37 H22A 3.3524 no . 2_447
H37 H22B 3.3984 no . 2_447
H37 H24 3.2044 no . 3_546
H37 H30 3.1518 no . 3_546
H37 H31 3.0990 no . 3_546
H38 C13 3.5631 no . 4_554
H38 C16 3.5094 no . 2_547
H38 C31 3.1061 no . 3_546
H38 H13A 2.9920 no . 4_554
H38 H13B 3.2198 no . 4_554
H38 H16A 2.9205 no . 2_547
H38 H16B 3.1966 no . 2_547
H38 H19A 3.1504 no . 2_447
H38 H19C 3.2316 no . 2_447
H38 H27 2.8183 no . 3_646
H38 H31 2.5459 no . 3_546
H38 H32 3.5214 no . 3_546
H39 C21 3.0455 no . 2_547
H39 C27 3.4131 no . 3_646
H39 H15B 3.0070 no . 2_547
H39 H21A 3.1384 no . 2_547
H39 H21B 2.5944 no . 2_547
H39 H21C 2.9105 no . 2_547
H39 H26 3.0784 no . 3_646
H39 H27 2.6630 no . 3_646

#==============================================================================

#==============================================================================
# Additional structures and associated data_? identifiers
# should be added at this point if there is more than one 
# structure analysis in the CIF.

#==============================================================================
#     End of CIF
#==============================================================================
_exptl_crystal_recrystallization_method 'Re-crystallisation from solvent: '
_chemical_properties_physical    
'Air-sensitive, Moisture-sensitive, Oxygen-sensitive'
